# Supplementary material for: Identification and cross-validation of autophagy-related genes in cardioembolic stroke
Source: Front Neurol. 2023 May 25;14:1097623. doi: 10.3389/fneur.2023.1097623 (PMC10248509; doi:10.3389/fneur.2023.1097623)
Supplement: Supplementary file 1 [file Data_Sheet_1.CSV]

Table S1. The differentially expressed autophagy-related genes in STROKE Samples Compared to Healthy Samples based on GSE58294
DE-genes AND Autophagy	P.Value	adj.P.Val	logFC
SERPINA1	3.58E-09	2.30E-07	1.202835
WDFY3	2.14E-08	9.44E-07	1.090347
ERN1	0.000000189	5.54E-06	1.084768
CTSB	0.000000226	6.38E-06	0.998078
NRG1	0.000785	0.00511	0.914218
PRKAR1A	9.17E-08	3.08E-06	0.89067
CANX	1.52E-15	2.13E-12	0.884937
CASP1	4.62E-13	2.09E-10	0.865293
FKBP1B	0.000149	0.00131	0.857237
CFLAR	4.23E-10	4.39E-08	0.848335
SH3GLB1	8.49E-13	3.36E-10	0.827647
VEGFA	0.0000137	0.000185	0.784238
MAPK1	1.76E-10	2.18E-08	0.779045
LAMP2	1.72E-09	1.30E-07	0.75699
RAB11A	4.22E-13	2.01E-10	0.756858
ATF6	1.52E-11	3.09E-09	0.750125
EIF2AK2	2.07E-08	9.17E-07	0.747335
ATG7	3.61E-09	2.31E-07	0.741006
TM9SF1	1.27E-08	6.29E-07	0.736385
CALCOCO2	6.71E-10	6.27E-08	0.734234
CXCR4	0.0000102	0.000145	0.68805
CASP8	0.0000281	0.00033	0.67762
ZFYVE1	5.74E-09	3.33E-07	0.675777
FAS	0.00000173	0.0000339	0.664528
CDKN2A	0.000854	0.00545	0.656151
BIRC5	0.000392	0.0029	0.655533
FOXO3	0.00000157	0.0000313	0.647386
PTK6	0.000172	0.00148	0.644899
CD46	0.000000624	0.0000146	0.625929
PIK3C3	2.89E-10	3.25E-08	0.624493
CCR2	0.0000178	0.000227	0.615308
DRAM1	0.00000636	0.000098	0.61167
WIPI1	0.0000149	0.000197	0.610869
NPC1	4.49E-09	2.74E-07	0.606458
VAMP7	7.59E-08	2.67E-06	0.60045
PTEN	2.24E-09	1.60E-07	0.586539
GNAI3	2.85E-08	0.0000012	0.58504
DDIT3	0.00000521	0.0000831	0.583181
ARSB	0.00000896	0.00013	0.574593
RGS19	1.04E-08	5.33E-07	0.571677
NBR1	0.000000592	0.000014	0.571115
ARNT	0.00000111	0.0000234	0.566338
TNFSF10	0.00000215	0.0000403	0.556154
RAB7A	5.11E-10	5.09E-08	0.550278
KIF5B	0.0000825	0.000807	0.545372
CHMP2B	0.0000419	0.00046	0.543215
RPS6KB1	0.000284	0.00224	0.528621
DNAJB9	0.00287	0.0144	0.527222
GABARAPL2	0.00000194	0.0000371	0.520937
FADD	0.000103	0.000969	0.520791
ATG3	0.00000227	0.0000421	0.51435
KLHL24	0.00000119	0.0000248	0.514008
NAMPT	0.0000163	0.000212	0.512566
CAMKK2	0.00000155	0.0000311	0.498895
MAPK8	0.0000375	0.00042	0.497908
RAB24	0.000162	0.00141	0.496302
NFE2L2	0.000000496	0.0000122	0.495422
SAR1A	3.91E-08	1.54E-06	0.488201
RAF1	0.0000157	0.000205	0.48715
ATG2B	0.000012	0.000166	0.478381
IKBKB	0.0000129	0.000176	0.470795
RAB33B	0.0123	0.0451	0.467975
BECN1	8.42E-10	7.48E-08	0.464658
CAPN1	0.00000633	0.0000977	0.459771
ATG16L1	0.00481	0.0216	0.441874
RB1CC1	0.000263	0.00211	0.440159
ATG9A	0.00357	0.0171	0.429479
BAX	0.00000579	0.0000908	0.419519
SESN2	0.000339	0.00258	0.418077
CASP4	0.000137	0.00123	0.41613
NFKB1	0.000022	0.000269	0.414746
TBK1	0.000582	0.00401	0.404447
ST13	0.000716	0.00473	0.403597
ATG4A	0.000275	0.00218	0.384472
ULK2	0.0107	0.0405	0.383381
BID	0.000232	0.00191	0.377694
RAC1	3.71E-08	1.48E-06	0.375685
MAPK9	0.00185	0.0101	0.366317
RAB1A	0.000061	0.000629	0.366122
NLRC4	0.00345	0.0167	0.354704
CAPN2	0.0000796	0.000784	0.346213
VAMP3	0.000299	0.00234	0.345803
GABARAPL1	0.00334	0.0163	0.344228
DAPK1	0.000777	0.00506	0.343998
CAPNS1	0.0000151	0.000199	0.338439
APOL1	0.00635	0.0268	0.330209
EIF2S1	0.000174	0.0015	0.32792
TP63	0.000294	0.0023	0.327824
TP53	0.000589	0.00405	0.326543
ULK1	0.00464	0.021	0.325056
ATG12	0.00142	0.00823	0.323416
ATG16L2	0.00663	0.0278	0.318662
ITGB1	0.000899	0.00568	0.315647
ATIC	0.00125	0.0074	0.313293
BIRC6	0.0029	0.0145	0.309269
TSC1	0.000394	0.00291	0.293082
LAMP1	0.0026	0.0133	0.272896
UVRAG	0.00083	0.00534	0.263956
ATG4D	0.00293	0.0147	0.258469
ITPR1	0.0092	0.0359	0.244075
HIF1A	0.0128	0.0466	0.237328
BCL2	0.00309	0.0153	0.234585
WIPI2	0.00301	0.0149	0.232588
GABARAP	0.0122	0.0448	0.217988
SPNS1	0.00372	0.0177	-0.19561
STK11	0.00149	0.00853	-0.27464
AMBRA1	0.0000157	0.000205	-0.3156
HGS	0.0112	0.0418	-0.31894
SQSTM1	0.00393	0.0185	-0.32119
PPP1R15A	0.00386	0.0182	-0.37797
IKBKE	0.000313	0.00242	-0.39315
PARK2	0.0134	0.0481	-0.3935
EIF4G1	0.0000976	0.00093	-0.39709
MBTPS2	0.0132	0.0477	-0.40693
MAP2K7	0.000204	0.00171	-0.40867
CAPN10	0.0000707	0.000709	-0.41613
USP10	0.00322	0.0158	-0.42288
EDEM1	0.000311	0.00241	-0.4285
PELP1	0.0000202	0.000252	-0.43266
RELA	0.0000302	0.00035	-0.43854
ERBB2	0.00416	0.0193	-0.48198
BAK1	0.00041	0.00301	-0.5181
HSP90AB1	0.0000126	0.000173	-0.5299
CHMP4B	0.000702	0.00466	-0.55103
PRKAB1	0.000000104	3.43E-06	-0.56934
P4HB	0.000000169	5.08E-06	-0.76685
BAG1	0.0000449	0.000488	-0.93241
RHEB	0.00000695	0.000106	-1.06744
BCL2L1	0.000562	0.00389	-1.07816
