# Supplementary material for: Identification and cross-validation of autophagy-related genes in cardioembolic stroke
Source: Front Neurol. 2023 May 25;14:1097623. doi: 10.3389/fneur.2023.1097623 (PMC10248509; doi:10.3389/fneur.2023.1097623)
Supplement: Supplementary file 2 [file Data_Sheet_2.CSV]

node1	node2	node1_external_id	node2_external_id	neighborhood_on_chromosome	gene_fusion	phylogenetic_cooccurrence	coexpression	experimentally_determined_interaction	database_annotated	automated_textmining	combined_score
FAS	CASP8	ENSP00000347979	ENSP00000351273	0	0	0	0.063	0.924	0.9	0.993	0.999
CFLAR	CASP8	ENSP00000312455	ENSP00000351273	0	0	0	0.098	0.981	0.9	0.996	0.998
CFLAR	FAS	ENSP00000312455	ENSP00000347979	0	0	0	0.064	0.757	0.9	0.859	0.996
CANX	SERPINA1	ENSP00000247461	ENSP00000416066	0	0	0	0	0.289	0	0.972	0.979
CANX	P4HB	ENSP00000247461	ENSP00000327801	0	0	0	0.532	0.078	0	0.954	0.978
BCL2L1	CASP8	ENSP00000302564	ENSP00000351273	0	0	0	0.052	0.727	0	0.916	0.976
BCL2L1	CDKN2A	ENSP00000302564	ENSP00000418915	0	0	0	0	0.281	0	0.968	0.976
PIK3C3	PTEN	ENSP00000262039	ENSP00000361021	0	0	0	0.073	0.144	0.9	0.639	0.967
MAPK1	CASP8	ENSP00000215832	ENSP00000351273	0	0	0	0	0.282	0.9	0.532	0.963
PIK3C3	WIPI1	ENSP00000262039	ENSP00000262139	0	0	0	0.107	0	0	0.944	0.948
MAPK1	BCL2L1	ENSP00000215832	ENSP00000302564	0	0	0	0.048	0	0.9	0.46	0.944
PIK3C3	ATG7	ENSP00000262039	ENSP00000346437	0	0	0	0.162	0.067	0	0.935	0.944
MAPK1	GNAI3	ENSP00000215832	ENSP00000358867	0	0	0	0.078	0.254	0.9	0.171	0.935
ATF6	ERN1	ENSP00000356919	ENSP00000401445	0	0	0	0.062	0	0	0.933	0.934
MAPK1	PRKAR1A	ENSP00000215832	ENSP00000376475	0	0	0	0.063	0.074	0.9	0.323	0.933
WIPI1	ATG7	ENSP00000262139	ENSP00000346437	0	0	0	0.213	0.244	0	0.894	0.931
BIRC5	FOXO3	ENSP00000301633	ENSP00000385824	0	0	0	0	0.059	0.9	0.289	0.927
MAPK1	FOXO3	ENSP00000215832	ENSP00000385824	0	0	0	0.065	0.282	0.8	0.503	0.924
MAPK1	NRG1	ENSP00000215832	ENSP00000384620	0	0	0	0	0.077	0.9	0.178	0.917
GNAI3	CXCR4	ENSP00000358867	ENSP00000386884	0	0	0	0	0.151	0.9	0.102	0.917
PTEN	FOXO3	ENSP00000361021	ENSP00000385824	0	0	0	0	0.288	0	0.888	0.917
CXCR4	VEGFA	ENSP00000386884	ENSP00000478570	0	0	0	0	0	0	0.917	0.917
CASP8	CASP1	ENSP00000351273	ENSP00000433138	0	0	0	0.125	0.27	0.8	0.947	0.916
BCL2L1	PRKAR1A	ENSP00000302564	ENSP00000376475	0	0	0	0.062	0	0.9	0.114	0.909
RHEB	PTEN	ENSP00000262187	ENSP00000361021	0	0	0	0.062	0.288	0	0.863	0.9
RAB11A	VAMP7	ENSP00000261890	ENSP00000262640	0	0	0	0.254	0.323	0	0.812	0.897
BCL2L1	CFLAR	ENSP00000302564	ENSP00000312455	0	0	0	0.053	0.374	0	0.833	0.893
WIPI1	ZFYVE1	ENSP00000262139	ENSP00000450742	0	0	0	0	0	0	0.873	0.873
RHEB	FOXO3	ENSP00000262187	ENSP00000385824	0	0	0	0.062	0.226	0	0.794	0.838
PTEN	CDKN2A	ENSP00000361021	ENSP00000418915	0	0	0	0.062	0.161	0	0.807	0.834
PIK3C3	ZFYVE1	ENSP00000262039	ENSP00000450742	0	0	0	0.081	0.061	0	0.814	0.826
PIK3C3	BCL2L1	ENSP00000262039	ENSP00000302564	0	0	0	0	0.104	0	0.799	0.812
PIK3C3	RHEB	ENSP00000262039	ENSP00000262187	0	0	0	0	0.151	0	0.776	0.802
BCL2L1	CASP1	ENSP00000302564	ENSP00000433138	0	0	0	0	0.538	0	0.577	0.796
NPC1	CTSB	ENSP00000269228	ENSP00000345672	0	0	0	0.063	0	0	0.783	0.788
CFLAR	CASP1	ENSP00000312455	ENSP00000433138	0	0	0	0.117	0	0	0.77	0.788
P4HB	ERN1	ENSP00000327801	ENSP00000401445	0	0	0	0.062	0.142	0	0.754	0.784
PIK3C3	SH3GLB1	ENSP00000262039	ENSP00000479919	0	0	0	0.063	0.27	0	0.707	0.782
P4HB	ATF6	ENSP00000327801	ENSP00000356919	0	0	0	0	0	0	0.776	0.776
CTSB	CASP1	ENSP00000345672	ENSP00000433138	0	0	0	0.107	0.058	0	0.743	0.766
EIF2AK2	ATF6	ENSP00000233057	ENSP00000356919	0	0	0	0.062	0	0	0.76	0.765
CANX	ATF6	ENSP00000247461	ENSP00000356919	0	0	0	0.082	0	0	0.751	0.762
MAPK1	PTEN	ENSP00000215832	ENSP00000361021	0	0	0	0.065	0.188	0	0.708	0.759
CANX	ERN1	ENSP00000247461	ENSP00000401445	0	0	0	0	0.059	0	0.75	0.755
BCL2L1	CTSB	ENSP00000302564	ENSP00000345672	0	0	0	0.049	0	0.6	0.392	0.748
ATG7	FOXO3	ENSP00000346437	ENSP00000385824	0	0	0	0.063	0	0	0.732	0.738
P4HB	BAG1	ENSP00000327801	ENSP00000420514	0	0	0	0	0	0	0.737	0.737
ATG7	LAMP2	ENSP00000346437	ENSP00000408411	0	0	0	0.049	0	0	0.73	0.732
RAB11A	CDKN2A	ENSP00000261890	ENSP00000418915	0	0	0	0.063	0.076	0	0.714	0.731
BCL2L1	PTEN	ENSP00000302564	ENSP00000361021	0	0	0	0	0.076	0	0.712	0.723
PTEN	VEGFA	ENSP00000361021	ENSP00000478570	0	0	0	0	0	0	0.715	0.715
MAPK1	ATG7	ENSP00000215832	ENSP00000346437	0	0	0	0.065	0.057	0.6	0.27	0.708
BCL2L1	VEGFA	ENSP00000302564	ENSP00000478570	0	0	0	0	0	0	0.701	0.701
CTSB	LAMP2	ENSP00000345672	ENSP00000408411	0	0	0	0.092	0.179	0	0.622	0.694
BCL2L1	FAS	ENSP00000302564	ENSP00000347979	0	0	0	0	0	0	0.691	0.692
WDFY3	ATG7	ENSP00000295888	ENSP00000346437	0	0	0	0.049	0.213	0	0.613	0.685
CASP8	PTEN	ENSP00000351273	ENSP00000361021	0	0	0	0.048	0.27	0	0.568	0.674
CDKN2A	VEGFA	ENSP00000418915	ENSP00000478570	0	0	0	0	0	0	0.673	0.673
ATG7	CALCOCO2	ENSP00000346437	ENSP00000398523	0	0	0	0	0	0	0.654	0.654
CCR2	GNAI3	ENSP00000292301	ENSP00000358867	0	0	0	0	0.151	0.6	0.042	0.646
RHEB	ATG7	ENSP00000262187	ENSP00000346437	0	0	0	0.062	0.076	0	0.616	0.638
BCL2L1	FOXO3	ENSP00000302564	ENSP00000385824	0	0	0	0.065	0.057	0	0.621	0.636
PIK3C3	LAMP2	ENSP00000262039	ENSP00000408411	0	0	0	0	0.056	0	0.63	0.635
MAPK1	CDKN2A	ENSP00000215832	ENSP00000418915	0	0	0	0	0.134	0	0.589	0.629
ATG7	PTEN	ENSP00000346437	ENSP00000361021	0	0	0	0.066	0	0	0.618	0.628
NRG1	PTK6	ENSP00000384620	ENSP00000442460	0	0	0	0	0	0.6	0.108	0.627
CANX	LAMP2	ENSP00000247461	ENSP00000408411	0	0	0	0.097	0	0	0.602	0.625
RAB11A	PIK3C3	ENSP00000261890	ENSP00000262039	0	0	0	0	0.151	0	0.573	0.622
CALCOCO2	ZFYVE1	ENSP00000398523	ENSP00000450742	0	0	0	0	0	0	0.614	0.614
BCL2L1	BAG1	ENSP00000302564	ENSP00000420514	0	0	0	0	0.225	0	0.52	0.612
PIK3C3	CALCOCO2	ENSP00000262039	ENSP00000398523	0	0	0	0	0	0	0.605	0.605
PIK3C3	FOXO3	ENSP00000262039	ENSP00000385824	0	0	0	0	0.133	0	0.561	0.603
CCR2	VEGFA	ENSP00000292301	ENSP00000478570	0	0	0	0	0	0	0.603	0.603
WDFY3	CALCOCO2	ENSP00000295888	ENSP00000398523	0	0	0	0	0	0	0.602	0.602
PIK3C3	WDFY3	ENSP00000262039	ENSP00000295888	0	0	0	0.093	0	0	0.577	0.6
WIPI1	CALCOCO2	ENSP00000262139	ENSP00000398523	0	0	0	0	0	0	0.6	0.6
FAS	CASP1	ENSP00000347979	ENSP00000433138	0	0	0	0.156	0.059	0	0.533	0.597
RAB11A	WDFY3	ENSP00000261890	ENSP00000295888	0	0	0	0.059	0.356	0	0.387	0.596
RAB11A	LAMP2	ENSP00000261890	ENSP00000408411	0	0	0	0.064	0	0	0.584	0.594
CANX	RAB11A	ENSP00000247461	ENSP00000261890	0	0	0	0.111	0	0	0.554	0.588
WIPI1	WDFY3	ENSP00000262139	ENSP00000295888	0	0	0	0.049	0.177	0	0.513	0.585
ATG7	ERN1	ENSP00000346437	ENSP00000401445	0	0	0	0.064	0.145	0	0.515	0.578
CASP8	CDKN2A	ENSP00000351273	ENSP00000418915	0	0	0	0	0.09	0	0.556	0.578
BCL2L1	ATG7	ENSP00000302564	ENSP00000346437	0	0	0	0	0.061	0	0.568	0.577
VAMP7	LAMP2	ENSP00000262640	ENSP00000408411	0	0	0	0.197	0.061	0	0.481	0.575
ATG7	ZFYVE1	ENSP00000346437	ENSP00000450742	0	0	0	0.052	0	0	0.57	0.575
DRAM1	ATG7	ENSP00000258534	ENSP00000346437	0	0	0	0	0	0	0.57	0.57
CCR2	CASP1	ENSP00000292301	ENSP00000433138	0	0	0	0.214	0.056	0	0.46	0.565
CASP8	VEGFA	ENSP00000351273	ENSP00000478570	0	0	0	0	0	0	0.562	0.562
CANX	BCL2L1	ENSP00000247461	ENSP00000302564	0	0	0	0.046	0.164	0	0.486	0.555
CTSB	ATG7	ENSP00000345672	ENSP00000346437	0	0	0	0.062	0.056	0	0.536	0.554
ATG7	CASP8	ENSP00000346437	ENSP00000351273	0	0	0	0.062	0.065	0	0.528	0.55
PIK3C3	CASP8	ENSP00000262039	ENSP00000351273	0	0	0	0	0.282	0	0.396	0.548
RHEB	LAMP2	ENSP00000262187	ENSP00000408411	0	0	0	0.062	0.13	0	0.489	0.547
BIRC5	BCL2L1	ENSP00000301633	ENSP00000302564	0	0	0	0	0.063	0	0.537	0.547
CTSB	SERPINA1	ENSP00000345672	ENSP00000416066	0	0	0	0.088	0.067	0	0.505	0.542
CASP8	ERN1	ENSP00000351273	ENSP00000401445	0	0	0	0.069	0.063	0	0.518	0.542
PTEN	CXCR4	ENSP00000361021	ENSP00000386884	0	0	0	0	0.058	0	0.525	0.533
ATG7	ATF6	ENSP00000346437	ENSP00000356919	0	0	0	0	0	0	0.522	0.522
CASP8	ATF6	ENSP00000351273	ENSP00000356919	0	0	0	0	0	0	0.521	0.521
RAB11A	CTSB	ENSP00000261890	ENSP00000345672	0	0	0	0	0.068	0	0.506	0.52
NPC1	LAMP2	ENSP00000269228	ENSP00000408411	0	0	0	0.062	0	0	0.504	0.514
FAS	CXCR4	ENSP00000347979	ENSP00000386884	0	0	0	0.062	0	0	0.503	0.514
BCL2L1	ERN1	ENSP00000302564	ENSP00000401445	0	0	0	0	0.057	0	0.504	0.512
CASP8	FOXO3	ENSP00000351273	ENSP00000385824	0	0	0	0.062	0	0	0.501	0.512
ATG7	SH3GLB1	ENSP00000346437	ENSP00000479919	0	0	0	0	0.056	0	0.504	0.511
FOXO3	VEGFA	ENSP00000385824	ENSP00000478570	0	0	0	0	0	0	0.504	0.504
BCL2L1	CXCR4	ENSP00000302564	ENSP00000386884	0	0	0	0	0	0	0.503	0.503
CFLAR	VEGFA	ENSP00000312455	ENSP00000478570	0	0	0	0	0	0	0.5	0.499
BIRC5	CASP8	ENSP00000301633	ENSP00000351273	0	0	0	0	0.193	0	0.402	0.497
CTSB	CASP8	ENSP00000345672	ENSP00000351273	0	0	0	0.052	0.058	0	0.476	0.491
CTSB	VEGFA	ENSP00000345672	ENSP00000478570	0	0	0	0.052	0	0	0.482	0.488
FOXO3	CDKN2A	ENSP00000385824	ENSP00000418915	0	0	0	0	0.075	0	0.465	0.483
BCL2L1	ATF6	ENSP00000302564	ENSP00000356919	0	0	0	0	0	0	0.482	0.482
CFLAR	PTEN	ENSP00000312455	ENSP00000361021	0	0	0	0.069	0	0	0.46	0.477
CANX	ATG7	ENSP00000247461	ENSP00000346437	0	0	0	0.063	0	0	0.463	0.475
MAPK1	VEGFA	ENSP00000215832	ENSP00000478570	0	0	0	0	0	0	0.469	0.469
CASP1	VEGFA	ENSP00000433138	ENSP00000478570	0	0	0	0.064	0	0	0.456	0.469
DRAM1	PIK3C3	ENSP00000258534	ENSP00000262039	0	0	0	0	0	0	0.468	0.468
DRAM1	WIPI1	ENSP00000258534	ENSP00000262139	0	0	0	0.063	0	0	0.451	0.464
BIRC5	PTEN	ENSP00000301633	ENSP00000361021	0	0	0	0.067	0.108	0	0.408	0.464
ATG7	CASP1	ENSP00000346437	ENSP00000433138	0	0	0	0.062	0.065	0	0.433	0.459
WIPI1	SH3GLB1	ENSP00000262139	ENSP00000479919	0	0	0	0	0	0	0.457	0.457
WIPI1	VAMP7	ENSP00000262139	ENSP00000262640	0	0	0	0.186	0	0	0.353	0.45
EIF2AK2	CASP8	ENSP00000233057	ENSP00000351273	0	0	0	0.062	0.213	0	0.314	0.449
EIF2AK2	PIK3C3	ENSP00000233057	ENSP00000262039	0	0	0	0.122	0	0	0.398	0.448
P4HB	CTSB	ENSP00000327801	ENSP00000345672	0	0	0	0.086	0.166	0	0.317	0.434
FAS	ERN1	ENSP00000347979	ENSP00000401445	0	0	0	0	0	0	0.434	0.434
WIPI1	LAMP2	ENSP00000262139	ENSP00000408411	0	0	0	0.076	0	0	0.409	0.43
BIRC5	CDKN2A	ENSP00000301633	ENSP00000418915	0	0	0	0	0.061	0	0.417	0.429
SERPINA1	VEGFA	ENSP00000416066	ENSP00000478570	0	0	0	0.085	0	0	0.401	0.428
MAPK1	RHEB	ENSP00000215832	ENSP00000262187	0	0	0	0.063	0.163	0	0.322	0.422
BIRC5	CFLAR	ENSP00000301633	ENSP00000312455	0	0	0	0	0.193	0	0.313	0.422
FAS	VEGFA	ENSP00000347979	ENSP00000478570	0	0	0	0	0	0	0.421	0.421
ERN1	CASP1	ENSP00000401445	ENSP00000433138	0	0	0	0	0.063	0	0.406	0.419
CANX	FAS	ENSP00000247461	ENSP00000347979	0	0	0	0	0	0	0.416	0.416
CXCR4	CDKN2A	ENSP00000386884	ENSP00000418915	0	0	0	0	0.062	0	0.392	0.405
PIK3C3	VAMP7	ENSP00000262039	ENSP00000262640	0	0	0	0.065	0.058	0	0.377	0.403
RHEB	BCL2L1	ENSP00000262187	ENSP00000302564	0	0	0	0.065	0	0	0.386	0.402
CALCOCO2	LAMP2	ENSP00000398523	ENSP00000408411	0	0	0	0	0	0	0.401	0.401
