# Supplementary material for: Identification and cross-validation of autophagy-related genes in cardioembolic stroke
Source: Front Neurol. 2023 May 25;14:1097623. doi: 10.3389/fneur.2023.1097623 (PMC10248509; doi:10.3389/fneur.2023.1097623)
Supplement: Supplementary file 3 [file Data_Sheet_3.CSV]

ONTOLOGY	ID	Description	GeneRatio	BgRatio	pvalue	p.adjust	qvalue	geneID	Count
BP	GO:0006914	autophagy	15/41	496/18670	6.32176E-14	6.74848E-11	4.0792E-11	ERN1/FOXO3/GNAI3/LAMP2/NPC1/PIK3C3/RHEB/CALCOCO2/ATG7/TM9SF1/WDFY3/SH3GLB1/ZFYVE1/WIPI1/DRAM1	15
BP	GO:0061919	process utilizing autophagic mechanism	15/41	496/18670	6.32176E-14	6.74848E-11	4.0792E-11	ERN1/FOXO3/GNAI3/LAMP2/NPC1/PIK3C3/RHEB/CALCOCO2/ATG7/TM9SF1/WDFY3/SH3GLB1/ZFYVE1/WIPI1/DRAM1	15
BP	GO:0016236	macroautophagy	12/41	295/18670	1.0169E-12	7.23693E-10	4.37445E-10	ERN1/GNAI3/LAMP2/NPC1/PIK3C3/RHEB/CALCOCO2/ATG7/WDFY3/SH3GLB1/ZFYVE1/WIPI1	12
BP	GO:0042594	response to starvation	10/41	191/18670	8.43961E-12	4.50464E-09	2.72289E-09	FAS/FOXO3/LAMP2/PIK3C3/MAPK1/EIF2AK2/ATG7/SH3GLB1/ZFYVE1/WIPI1	10
BP	GO:0009267	cellular response to starvation	9/41	149/18670	2.90136E-11	1.23888E-08	7.48855E-09	FAS/LAMP2/PIK3C3/MAPK1/EIF2AK2/ATG7/SH3GLB1/ZFYVE1/WIPI1	9
BP	GO:0071496	cellular response to external stimulus	11/41	339/18670	1.16912E-10	4.16011E-08	2.51463E-08	FAS/CASP1/CASP8/LAMP2/PIK3C3/MAPK1/EIF2AK2/ATG7/SH3GLB1/ZFYVE1/WIPI1	11
BP	GO:0031667	response to nutrient levels	12/41	499/18670	4.54941E-10	1.38757E-07	8.38733E-08	FAS/FKBP1B/FOXO3/LAMP2/PIK3C3/MAPK1/EIF2AK2/PTEN/ATG7/SH3GLB1/ZFYVE1/WIPI1	12
BP	GO:0051701	interaction with host	9/41	209/18670	5.96916E-10	1.59302E-07	9.62919E-08	BCL2L1/CASP8/CTSB/CD46/NPC1/P4HB/EIF2AK2/CXCR4/ATG7	9
BP	GO:0031669	cellular response to nutrient levels	9/41	237/18670	1.80921E-09	4.29184E-07	2.59426E-07	FAS/LAMP2/PIK3C3/MAPK1/EIF2AK2/ATG7/SH3GLB1/ZFYVE1/WIPI1	9
BP	GO:0031668	cellular response to extracellular stimulus	9/41	268/18670	5.30657E-09	1.13295E-06	6.84827E-07	FAS/LAMP2/PIK3C3/MAPK1/EIF2AK2/ATG7/SH3GLB1/ZFYVE1/WIPI1	9
BP	GO:0010506	regulation of autophagy	9/41	327/18670	2.97383E-08	5.77193E-06	3.48891E-06	ERN1/FOXO3/GNAI3/NPC1/RHEB/CALCOCO2/ATG7/SH3GLB1/DRAM1	9
BP	GO:0050769	positive regulation of neurogenesis	10/41	474/18670	5.60263E-08	9.96801E-06	6.02528E-06	FKBP1B/PTEN/PTK6/RHEB/VAMP7/VEGFA/CXCR4/RAB11A/CFLAR/CCR2	10
BP	GO:1902041	regulation of extrinsic apoptotic signaling pathway via death domain receptors	5/41	58/18670	1.66896E-07	2.74094E-05	1.6568E-05	FAS/BCL2L1/CASP8/PTEN/CFLAR	5
BP	GO:0071453	cellular response to oxygen levels	7/41	234/18670	6.9474E-07	0.000105948	6.40414E-05	FAS/FOXO3/P4HB/PTEN/VEGFA/CFLAR/ATG7	7
BP	GO:0008625	extrinsic apoptotic signaling pathway via death domain receptors	5/41	86/18670	1.21263E-06	0.000162087	9.79752E-05	FAS/BCL2L1/CASP8/PTEN/CFLAR	5
BP	GO:0045666	positive regulation of neuron differentiation	8/41	371/18670	1.2147E-06	0.000162087	9.79752E-05	FKBP1B/PTEN/PTK6/VAMP7/VEGFA/CXCR4/RAB11A/CFLAR	8
BP	GO:0019048	modulation by virus of host morphology or physiology	4/41	39/18670	1.55697E-06	0.000184674	0.000111629	BCL2L1/CASP8/EIF2AK2/ATG7	4
BP	GO:1902042	negative regulation of extrinsic apoptotic signaling pathway via death domain receptors	4/41	39/18670	1.55697E-06	0.000184674	0.000111629	FAS/BCL2L1/CASP8/CFLAR	4
BP	GO:0016241	regulation of macroautophagy	6/41	171/18670	1.86388E-06	0.00020318	0.000122814	ERN1/GNAI3/NPC1/RHEB/CALCOCO2/SH3GLB1	6
BP	GO:0070482	response to oxygen levels	8/41	394/18670	1.90332E-06	0.00020318	0.000122814	FAS/FOXO3/P4HB/PTEN/VEGFA/CXCR4/CFLAR/ATG7	8
BP	GO:0034198	cellular response to amino acid starvation	4/41	43/18670	2.32132E-06	0.000228627	0.000138196	FAS/MAPK1/EIF2AK2/SH3GLB1	4
BP	GO:0010976	positive regulation of neuron projection development	7/41	281/18670	2.35587E-06	0.000228627	0.000138196	FKBP1B/PTK6/VAMP7/VEGFA/CXCR4/RAB11A/CFLAR	7
BP	GO:0034976	response to endoplasmic reticulum stress	7/41	285/18670	2.587E-06	0.000240141	0.000145156	BCL2L1/CANX/ERN1/P4HB/EIF2AK2/ATF6/WIPI1	7
BP	GO:0044003	modification by symbiont of host morphology or physiology	4/41	46/18670	3.05492E-06	0.00026089	0.000157698	BCL2L1/CASP8/EIF2AK2/ATG7	4
BP	GO:1990928	response to amino acid starvation	4/41	46/18670	3.05492E-06	0.00026089	0.000157698	FAS/MAPK1/EIF2AK2/SH3GLB1	4
BP	GO:0030968	endoplasmic reticulum unfolded protein response	5/41	121/18670	6.54293E-06	0.000517376	0.000312734	CANX/ERN1/EIF2AK2/ATF6/WIPI1	5
BP	GO:0046718	viral entry into host cell	5/41	121/18670	6.54293E-06	0.000517376	0.000312734	CTSB/CD46/NPC1/P4HB/CXCR4	5
BP	GO:0043281	regulation of cysteine-type endopeptidase activity involved in apoptotic process	6/41	215/18670	6.98577E-06	0.000529914	0.000320313	BIRC5/FAS/CASP1/CASP8/VEGFA/CFLAR	6
BP	GO:0032147	activation of protein kinase activity	7/41	333/18670	7.19789E-06	0.000529914	0.000320313	ERN1/NRG1/PRKAR1A/MAPK1/EIF2AK2/VEGFA/CXCR4	7
BP	GO:0097191	extrinsic apoptotic signaling pathway	6/41	224/18670	8.83092E-06	0.000628467	0.000379885	FAS/BCL2L1/CASP8/FOXO3/PTEN/CFLAR	6
BP	GO:0006457	protein folding	6/41	227/18670	9.52714E-06	0.000641835	0.000387965	BAG1/CANX/FKBP1B/GNAI3/P4HB/ATF6	6
BP	GO:0030260	entry into host cell	5/41	134/18670	1.07611E-05	0.000641835	0.000387965	CTSB/CD46/NPC1/P4HB/CXCR4	5
BP	GO:0044409	entry into host	5/41	134/18670	1.07611E-05	0.000641835	0.000387965	CTSB/CD46/NPC1/P4HB/CXCR4	5
BP	GO:0051806	entry into cell of other organism involved in symbiotic interaction	5/41	134/18670	1.07611E-05	0.000641835	0.000387965	CTSB/CD46/NPC1/P4HB/CXCR4	5
BP	GO:0051828	entry into other organism involved in symbiotic interaction	5/41	134/18670	1.07611E-05	0.000641835	0.000387965	CTSB/CD46/NPC1/P4HB/CXCR4	5
BP	GO:0010975	regulation of neuron projection development	8/41	499/18670	1.08225E-05	0.000641835	0.000387965	FKBP1B/PTEN/PTK6/VAMP7/VEGFA/CXCR4/RAB11A/CFLAR	8
BP	GO:0033002	muscle cell proliferation	6/41	239/18670	1.27718E-05	0.000717575	0.000433747	ERN1/GNAI3/PRKAR1A/MAPK1/PTEN/CFLAR	6
BP	GO:2000116	regulation of cysteine-type endopeptidase activity	6/41	239/18670	1.27718E-05	0.000717575	0.000433747	BIRC5/FAS/CASP1/CASP8/VEGFA/CFLAR	6
BP	GO:0034620	cellular response to unfolded protein	5/41	140/18670	1.33107E-05	0.000728676	0.000440457	CANX/ERN1/EIF2AK2/ATF6/WIPI1	5
BP	GO:0031346	positive regulation of cell projection organization	7/41	383/18670	1.78326E-05	0.000951814	0.000575335	FKBP1B/PTK6/VAMP7/VEGFA/CXCR4/RAB11A/CFLAR	7
BP	GO:0043406	positive regulation of MAP kinase activity	6/41	258/18670	1.96929E-05	0.001025473	0.000619859	ERN1/NRG1/MAPK1/EIF2AK2/VEGFA/CXCR4	6
BP	GO:2001236	regulation of extrinsic apoptotic signaling pathway	5/41	155/18670	2.17675E-05	0.001085458	0.000656118	FAS/BCL2L1/CASP8/PTEN/CFLAR	5
BP	GO:0019054	modulation by virus of host process	3/41	25/18670	2.18617E-05	0.001085458	0.000656118	BCL2L1/CASP8/ATG7	3
BP	GO:2001233	regulation of apoptotic signaling pathway	7/41	406/18670	2.59303E-05	0.001239761	0.000749388	FAS/BCL2L1/CASP8/GNAI3/P4HB/PTEN/CFLAR	7
BP	GO:0035967	cellular response to topologically incorrect protein	5/41	161/18670	2.61308E-05	0.001239761	0.000749388	CANX/ERN1/EIF2AK2/ATF6/WIPI1	5
BP	GO:0014855	striated muscle cell proliferation	4/41	81/18670	2.94655E-05	0.001367583	0.000826652	PRKAR1A/MAPK1/PTEN/CFLAR	4
BP	GO:0051302	regulation of cell division	5/41	168/18670	3.20498E-05	0.00145588	0.000880024	BCL2L1/PIK3C3/VEGFA/RAB11A/SH3GLB1	5
BP	GO:0044068	modulation by symbiont of host cellular process	3/41	29/18670	3.45202E-05	0.001512834	0.000914451	BCL2L1/CASP8/ATG7	3
BP	GO:0052548	regulation of endopeptidase activity	7/41	425/18670	3.47208E-05	0.001512834	0.000914451	BIRC5/FAS/CASP1/CASP8/SERPINA1/VEGFA/CFLAR	7
BP	GO:0048608	reproductive structure development	7/41	431/18670	3.79592E-05	0.001589305	0.000960675	BCL2L1/CASP8/CTSB/FOXO3/MAPK1/PTEN/VEGFA	7
BP	GO:0042063	gliogenesis	6/41	290/18670	3.79647E-05	0.001589305	0.000960675	NRG1/MAPK1/PTEN/RHEB/CXCR4/CCR2	6
BP	GO:0061458	reproductive system development	7/41	434/18670	3.96694E-05	0.001612774	0.000974861	BCL2L1/CASP8/CTSB/FOXO3/MAPK1/PTEN/VEGFA	7
BP	GO:0006986	response to unfolded protein	5/41	176/18670	4.00361E-05	0.001612774	0.000974861	CANX/ERN1/EIF2AK2/ATF6/WIPI1	5
BP	GO:0032465	regulation of cytokinesis	4/41	89/18670	4.26976E-05	0.001688137	0.001020415	BCL2L1/PIK3C3/RAB11A/SH3GLB1	4
BP	GO:0000045	autophagosome assembly	4/41	93/18670	5.0736E-05	0.001956461	0.001182606	PIK3C3/ATG7/SH3GLB1/WIPI1	4
BP	GO:0052547	regulation of peptidase activity	7/41	452/18670	5.1317E-05	0.001956461	0.001182606	BIRC5/FAS/CASP1/CASP8/SERPINA1/VEGFA/CFLAR	7
BP	GO:1905037	autophagosome organization	4/41	96/18670	5.74518E-05	0.002151925	0.001300757	PIK3C3/ATG7/SH3GLB1/WIPI1	4
BP	GO:0048709	oligodendrocyte differentiation	4/41	97/18670	5.98281E-05	0.002202292	0.001331202	NRG1/PTEN/RHEB/CXCR4	4
BP	GO:0007568	aging	6/41	321/18670	6.67556E-05	0.002415649	0.001460168	CANX/CDKN2A/FOXO3/MAPK1/PTEN/ATG7	6
BP	GO:0009749	response to glucose	5/41	197/18670	6.84271E-05	0.002434863	0.001471782	ERN1/FKBP1B/FOXO3/PTEN/ATG7	5
BP	GO:0035966	response to topologically incorrect protein	5/41	199/18670	7.17779E-05	0.002512226	0.001518545	CANX/ERN1/EIF2AK2/ATF6/WIPI1	5
BP	GO:0019058	viral life cycle	6/41	328/18670	7.52023E-05	0.002589629	0.001565332	CTSB/CD46/NPC1/P4HB/EIF2AK2/CXCR4	6
BP	GO:0009746	response to hexose	5/41	202/18670	7.704E-05	0.0026108	0.001578129	ERN1/FKBP1B/FOXO3/PTEN/ATG7	5
BP	GO:2001237	negative regulation of extrinsic apoptotic signaling pathway	4/41	104/18670	7.85215E-05	0.002619429	0.001583345	FAS/BCL2L1/CASP8/CFLAR	4
BP	GO:0071902	positive regulation of protein serine/threonine kinase activity	6/41	334/18670	8.31039E-05	0.002729642	0.001649965	ERN1/NRG1/MAPK1/EIF2AK2/VEGFA/CXCR4	6
BP	GO:0034284	response to monosaccharide	5/41	207/18670	8.64663E-05	0.002740835	0.001656731	ERN1/FKBP1B/FOXO3/PTEN/ATG7	5
BP	GO:0071456	cellular response to hypoxia	5/41	207/18670	8.64663E-05	0.002740835	0.001656731	FOXO3/P4HB/PTEN/VEGFA/CFLAR	5
BP	GO:0043405	regulation of MAP kinase activity	6/41	337/18670	8.72959E-05	0.002740835	0.001656731	ERN1/NRG1/MAPK1/EIF2AK2/VEGFA/CXCR4	6
BP	GO:0051817	modification of morphology or physiology of other organism involved in symbiotic interaction	4/41	112/18670	0.000104726	0.003240448	0.001958728	BCL2L1/CASP8/EIF2AK2/ATG7	4
BP	GO:0036294	cellular response to decreased oxygen levels	5/41	217/18670	0.000107967	0.003293001	0.001990494	FOXO3/P4HB/PTEN/VEGFA/CFLAR	5
BP	GO:0010001	glial cell differentiation	5/41	218/18670	0.000110324	0.003317494	0.002005299	NRG1/MAPK1/PTEN/RHEB/CXCR4	5
BP	GO:0070266	necroptotic process	3/41	44/18670	0.00012229	0.003578257	0.00216292	FAS/CASP8/CFLAR	3
BP	GO:0001666	response to hypoxia	6/41	359/18670	0.000123467	0.003578257	0.00216292	FOXO3/P4HB/PTEN/VEGFA/CXCR4/CFLAR	6
BP	GO:0010508	positive regulation of autophagy	4/41	117/18670	0.000124024	0.003578257	0.00216292	FOXO3/GNAI3/CALCOCO2/SH3GLB1	4
BP	GO:0009743	response to carbohydrate	5/41	230/18670	0.000141809	0.003976805	0.002403828	ERN1/FKBP1B/FOXO3/PTEN/ATG7	5
BP	GO:2001234	negative regulation of apoptotic signaling pathway	5/41	230/18670	0.000141809	0.003976805	0.002403828	FAS/BCL2L1/CASP8/GNAI3/CFLAR	5
BP	GO:0035690	cellular response to drug	6/41	369/18670	0.000143426	0.003976805	0.002403828	FOXO3/MAPK1/PTEN/CXCR4/CFLAR/ATG7	6
BP	GO:0036293	response to decreased oxygen levels	6/41	370/18670	0.000145555	0.003984093	0.002408233	FOXO3/P4HB/PTEN/VEGFA/CXCR4/CFLAR	6
BP	GO:0048738	cardiac muscle tissue development	5/41	233/18670	0.000150659	0.004071603	0.002461129	NRG1/PRKAR1A/MAPK1/PTEN/VEGFA	5
BP	GO:0032872	regulation of stress-activated MAPK cascade	5/41	237/18670	0.000163111	0.004353019	0.002631235	FAS/ERN1/MAPK1/EIF2AK2/VEGFA	5
BP	GO:0097300	programmed necrotic cell death	3/41	49/18670	0.000168829	0.004416452	0.002669577	FAS/CASP8/CFLAR	3
BP	GO:0070302	regulation of stress-activated protein kinase signaling cascade	5/41	239/18670	0.000169625	0.004416452	0.002669577	FAS/ERN1/MAPK1/EIF2AK2/VEGFA	5
BP	GO:0014706	striated muscle tissue development	6/41	390/18670	0.000193681	0.004982041	0.003011455	NRG1/PRKAR1A/MAPK1/PTEN/VEGFA/CFLAR	6
BP	GO:0001541	ovarian follicle development	3/41	55/18670	0.000238217	0.006054693	0.003659832	BCL2L1/FOXO3/VEGFA	3
BP	GO:0060537	muscle tissue development	6/41	408/18670	0.000247046	0.006205217	0.003750818	NRG1/PRKAR1A/MAPK1/PTEN/VEGFA/CFLAR	6
BP	GO:0036462	TRAIL-activated apoptotic signaling pathway	2/41	11/18670	0.000255562	0.006271553	0.003790916	CASP8/PTEN	2
BP	GO:2001269	positive regulation of cysteine-type endopeptidase activity involved in apoptotic signaling pathway	2/41	11/18670	0.000255562	0.006271553	0.003790916	FAS/CASP8	2
BP	GO:0106106	cold-induced thermogenesis	4/41	143/18670	0.000268141	0.006432374	0.003888126	RHEB/VEGFA/CXCR4/CCR2	4
BP	GO:0120161	regulation of cold-induced thermogenesis	4/41	143/18670	0.000268141	0.006432374	0.003888126	RHEB/VEGFA/CXCR4/CCR2	4
BP	GO:0009896	positive regulation of catabolic process	6/41	423/18670	0.000299852	0.007030531	0.004249689	FOXO3/GNAI3/PTEN/CALCOCO2/ATG7/SH3GLB1	6
BP	GO:0014889	muscle atrophy	2/41	12/18670	0.000306248	0.007030531	0.004249689	FOXO3/CFLAR	2
BP	GO:0034497	protein localization to phagophore assembly site	2/41	12/18670	0.000306248	0.007030531	0.004249689	PIK3C3/WIPI1	2
BP	GO:0097284	hepatocyte apoptotic process	2/41	12/18670	0.000306248	0.007030531	0.004249689	BCL2L1/CFLAR	2
BP	GO:0051090	regulation of DNA-binding transcription factor activity	6/41	432/18670	0.000335565	0.007556334	0.004567517	CDKN2A/MAPK1/EIF2AK2/PTEN/VEGFA/CFLAR	6
BP	GO:0000187	activation of MAPK activity	4/41	152/18670	0.000338305	0.007556334	0.004567517	ERN1/NRG1/MAPK1/CXCR4	4
BP	GO:0070265	necrotic cell death	3/41	62/18670	0.00033977	0.007556334	0.004567517	FAS/CASP8/CFLAR	3
BP	GO:0061025	membrane fusion	4/41	154/18670	0.000355524	0.007716445	0.004664298	GNAI3/VAMP7/CXCR4/ATG7	4
BP	GO:1990845	adaptive thermogenesis	4/41	154/18670	0.000355524	0.007716445	0.004664298	RHEB/VEGFA/CXCR4/CCR2	4
BP	GO:0010256	endomembrane system organization	6/41	438/18670	0.000361174	0.007716445	0.004664298	PIK3C3/MAPK1/PTEN/CXCR4/RAB11A/SH3GLB1	6
BP	GO:1900103	positive regulation of endoplasmic reticulum unfolded protein response	2/41	13/18670	0.000361426	0.007716445	0.004664298	ERN1/ATF6	2
BP	GO:0019932	second-messenger-mediated signaling	6/41	439/18670	0.000365588	0.007728024	0.004671297	FKBP1B/NRG1/PRKAR1A/VEGFA/CXCR4/CCR2	6
BP	GO:0051403	stress-activated MAPK cascade	5/41	286/18670	0.000388635	0.008096975	0.004894314	FAS/ERN1/MAPK1/EIF2AK2/VEGFA	5
BP	GO:0072665	protein localization to vacuole	3/41	65/18670	0.000390627	0.008096975	0.004894314	LAMP2/VAMP7/SH3GLB1	3
BP	GO:0036295	cellular response to increased oxygen levels	2/41	14/18670	0.000421077	0.008579271	0.005185843	FAS/ATG7	2
BP	GO:0006979	response to oxidative stress	6/41	451/18670	0.000421931	0.008579271	0.005185843	FKBP1B/FOXO3/P4HB/MAPK1/CFLAR/ATG7	6
BP	GO:0060038	cardiac muscle cell proliferation	3/41	67/18670	0.000427109	0.008602611	0.005199951	PRKAR1A/MAPK1/PTEN	3
BP	GO:0007033	vacuole organization	4/41	163/18670	0.000440864	0.008796686	0.005317262	PIK3C3/ATG7/SH3GLB1/WIPI1	4
BP	GO:0016239	positive regulation of macroautophagy	3/41	68/18670	0.000446142	0.008819561	0.005331089	GNAI3/CALCOCO2/SH3GLB1	3
BP	GO:0035821	modification of morphology or physiology of other organism	4/41	164/18670	0.000451172	0.008837179	0.005341739	BCL2L1/CASP8/EIF2AK2/ATG7	4
BP	GO:0034599	cellular response to oxidative stress	5/41	302/18670	0.000498188	0.009649734	0.005832897	FOXO3/P4HB/MAPK1/CFLAR/ATG7	5
BP	GO:0051346	negative regulation of hydrolase activity	6/41	466/18670	0.000501696	0.009649734	0.005832897	BIRC5/FKBP1B/SERPINA1/VEGFA/CFLAR/ZFYVE1	6
BP	GO:0000910	cytokinesis	4/41	171/18670	0.000528209	0.009992711	0.006040214	BCL2L1/PIK3C3/RAB11A/SH3GLB1	4
BP	GO:0051648	vesicle localization	5/41	306/18670	0.000528888	0.009992711	0.006040214	SERPINA1/PTEN/VAMP7/RAB11A/WIPI1	5
BP	GO:0001659	temperature homeostasis	4/41	173/18670	0.000551837	0.01019138	0.006160302	RHEB/VEGFA/CXCR4/CCR2	4
BP	GO:0043217	myelin maintenance	2/41	16/18670	0.000553724	0.01019138	0.006160302	PTEN/CXCR4	2
BP	GO:0061684	chaperone-mediated autophagy	2/41	16/18670	0.000553724	0.01019138	0.006160302	LAMP2/ATG7	2
BP	GO:0014015	positive regulation of gliogenesis	3/41	74/18670	0.00057183	0.010434683	0.006307369	RHEB/CXCR4/CCR2	3
BP	GO:1903201	regulation of oxidative stress-induced cell death	3/41	75/18670	0.000594751	0.010760964	0.006504593	FOXO3/P4HB/ATG7	3
BP	GO:0031098	stress-activated protein kinase signaling cascade	5/41	315/18670	0.000603168	0.010821547	0.006541214	FAS/ERN1/MAPK1/EIF2AK2/VEGFA	5
BP	GO:0043312	neutrophil degranulation	6/41	485/18670	0.000619145	0.010887427	0.006581036	CTSB/LAMP2/SERPINA1/MAPK1/VAMP7/ATG7	6
BP	GO:0048871	multicellular organismal homeostasis	6/41	485/18670	0.000619145	0.010887427	0.006581036	PRKAR1A/RHEB/VEGFA/CXCR4/RAB11A/CCR2	6
BP	GO:2001267	regulation of cysteine-type endopeptidase activity involved in apoptotic signaling pathway	2/41	17/18670	0.000626681	0.010887427	0.006581036	FAS/CASP8	2
BP	GO:2001235	positive regulation of apoptotic signaling pathway	4/41	179/18670	0.000627238	0.010887427	0.006581036	FAS/BCL2L1/CASP8/PTEN	4
BP	GO:0002283	neutrophil activation involved in immune response	6/41	488/18670	0.000639497	0.011010699	0.006655549	CTSB/LAMP2/SERPINA1/MAPK1/VAMP7/ATG7	6
BP	GO:0010821	regulation of mitochondrion organization	4/41	182/18670	0.00066756	0.011401924	0.006892029	BCL2L1/CASP8/ATG7/SH3GLB1	4
BP	GO:0032103	positive regulation of response to external stimulus	5/41	323/18670	0.000675555	0.011421306	0.006903745	FKBP1B/VAMP7/VEGFA/CXCR4/CCR2	5
BP	GO:0071260	cellular response to mechanical stimulus	3/41	79/18670	0.000692292	0.011421306	0.006903745	FAS/CASP1/CASP8	3
BP	GO:0016050	vesicle organization	5/41	325/18670	0.000694629	0.011421306	0.006903745	GNAI3/SERPINA1/PIK3C3/VAMP7/RAB11A	5
BP	GO:0042098	T cell proliferation	4/41	184/18670	0.000695443	0.011421306	0.006903745	FKBP1B/CD46/PRKAR1A/CCR2	4
BP	GO:0048639	positive regulation of developmental growth	4/41	184/18670	0.000695443	0.011421306	0.006903745	MAPK1/VEGFA/CXCR4/RAB11A	4
BP	GO:0007194	negative regulation of adenylate cyclase activity	2/41	18/18670	0.000704036	0.011449637	0.00692087	GNAI3/CCR2	2
BP	GO:0042119	neutrophil activation	6/41	498/18670	0.000711127	0.011449637	0.00692087	CTSB/LAMP2/SERPINA1/MAPK1/VAMP7/ATG7	6
BP	GO:0046677	response to antibiotic	5/41	327/18670	0.000714105	0.011449637	0.00692087	BCL2L1/CASP8/FKBP1B/FOXO3/PTEN	5
BP	GO:0002446	neutrophil mediated immunity	6/41	499/18670	0.000718619	0.011449637	0.00692087	CTSB/LAMP2/SERPINA1/MAPK1/VAMP7/ATG7	6
BP	GO:1905475	regulation of protein localization to membrane	4/41	187/18670	0.000738802	0.011684015	0.007062543	BCL2L1/CASP8/VAMP7/RAB11A	4
BP	GO:0071214	cellular response to abiotic stimulus	5/41	331/18670	0.000754282	0.011754694	0.007105265	FAS/BCL2L1/CASP1/CASP8/PTEN	5
BP	GO:0104004	cellular response to environmental stimulus	5/41	331/18670	0.000754282	0.011754694	0.007105265	FAS/BCL2L1/CASP1/CASP8/PTEN	5
BP	GO:0043154	negative regulation of cysteine-type endopeptidase activity involved in apoptotic process	3/41	84/18670	0.00082784	0.012715381	0.007685965	BIRC5/VEGFA/CFLAR	3
BP	GO:1905897	regulation of response to endoplasmic reticulum stress	3/41	84/18670	0.00082784	0.012715381	0.007685965	BCL2L1/ERN1/ATF6	3
BP	GO:1904705	regulation of vascular smooth muscle cell proliferation	3/41	85/18670	0.000856823	0.01297388	0.007842217	ERN1/GNAI3/PTEN	3
BP	GO:1990874	vascular smooth muscle cell proliferation	3/41	85/18670	0.000856823	0.01297388	0.007842217	ERN1/GNAI3/PTEN	3
BP	GO:0031280	negative regulation of cyclase activity	2/41	20/18670	0.000871865	0.013108678	0.007923697	GNAI3/CCR2	2
BP	GO:0001101	response to acid chemical	5/41	343/18670	0.000885025	0.013142761	0.007944299	BCL2L1/PIK3C3/PTK6/VEGFA/ATG7	5
BP	GO:0006919	activation of cysteine-type endopeptidase activity involved in apoptotic process	3/41	86/18670	0.000886444	0.013142761	0.007944299	FAS/CASP1/CASP8	3
BP	GO:0010952	positive regulation of peptidase activity	4/41	197/18670	0.000897185	0.013210281	0.007985113	FAS/CASP1/CASP8/CFLAR	4
BP	GO:0048638	regulation of developmental growth	5/41	347/18670	0.000932157	0.013631193	0.008239538	MAPK1/PTEN/VEGFA/CXCR4/RAB11A	5
BP	GO:0097194	execution phase of apoptosis	3/41	88/18670	0.000947621	0.013670071	0.008263038	BCL2L1/CASP1/CASP8	3
BP	GO:1900407	regulation of cellular response to oxidative stress	3/41	88/18670	0.000947621	0.013670071	0.008263038	FOXO3/P4HB/ATG7	3
BP	GO:0055093	response to hyperoxia	2/41	21/18670	0.000962302	0.01369676	0.008279171	FAS/ATG7	2
BP	GO:1903392	negative regulation of adherens junction organization	2/41	21/18670	0.000962302	0.01369676	0.008279171	PTEN/VEGFA	2
BP	GO:0006497	protein lipidation	3/41	89/18670	0.000979188	0.01384481	0.008368661	PIK3C3/ATG7/WIPI1	3
BP	GO:2000117	negative regulation of cysteine-type endopeptidase activity	3/41	92/18670	0.001077869	0.015139798	0.009151432	BIRC5/VEGFA/CFLAR	3
BP	GO:0031331	positive regulation of cellular catabolic process	5/41	361/18670	0.001111989	0.015417837	0.009319496	FOXO3/GNAI3/PTEN/CALCOCO2/SH3GLB1	5
BP	GO:0036473	cell death in response to oxidative stress	3/41	93/18670	0.001112106	0.015417837	0.009319496	FOXO3/P4HB/ATG7	3
BP	GO:0009612	response to mechanical stimulus	4/41	210/18670	0.001137123	0.015524078	0.009383715	FAS/CASP1/CASP8/CXCR4	4
BP	GO:0045862	positive regulation of proteolysis	5/41	363/18670	0.001139645	0.015524078	0.009383715	FAS/CASP1/CASP8/PTEN/CFLAR	5
BP	GO:0042158	lipoprotein biosynthetic process	3/41	94/18670	0.001147025	0.015524078	0.009383715	PIK3C3/ATG7/WIPI1	3
BP	GO:0048714	positive regulation of oligodendrocyte differentiation	2/41	23/18670	0.001156126	0.015524078	0.009383715	RHEB/CXCR4	2
BP	GO:0051350	negative regulation of lyase activity	2/41	23/18670	0.001156126	0.015524078	0.009383715	GNAI3/CCR2	2
BP	GO:0008585	female gonad development	3/41	96/18670	0.001218926	0.016164015	0.009770533	BCL2L1/FOXO3/VEGFA	3
BP	GO:0010660	regulation of muscle cell apoptotic process	3/41	96/18670	0.001218926	0.016164015	0.009770533	CDKN2A/PTEN/CFLAR	3
BP	GO:0120162	positive regulation of cold-induced thermogenesis	3/41	97/18670	0.001255918	0.016296862	0.009850833	VEGFA/CXCR4/CCR2	3
BP	GO:1902882	regulation of response to oxidative stress	3/41	97/18670	0.001255918	0.016296862	0.009850833	FOXO3/P4HB/ATG7	3
BP	GO:0002407	dendritic cell chemotaxis	2/41	24/18670	0.001259476	0.016296862	0.009850833	CXCR4/CCR2	2
BP	GO:0046697	decidualization	2/41	24/18670	0.001259476	0.016296862	0.009850833	CTSB/MAPK1	2
BP	GO:0019722	calcium-mediated signaling	4/41	218/18670	0.001305364	0.01678887	0.010148234	FKBP1B/NRG1/CXCR4/CCR2	4
BP	GO:1900101	regulation of endoplasmic reticulum unfolded protein response	2/41	25/18670	0.001367095	0.017321607	0.010470253	ERN1/ATF6	2
BP	GO:0010657	muscle cell apoptotic process	3/41	100/18670	0.001371125	0.017321607	0.010470253	CDKN2A/PTEN/CFLAR	3
BP	GO:0055024	regulation of cardiac muscle tissue development	3/41	100/18670	0.001371125	0.017321607	0.010470253	NRG1/MAPK1/PTEN	3
BP	GO:0046545	development of primary female sexual characteristics	3/41	101/18670	0.001410954	0.017719916	0.010711016	BCL2L1/FOXO3/VEGFA	3
BP	GO:0060544	regulation of necroptotic process	2/41	26/18670	0.001478963	0.018465421	0.011161645	CASP8/CFLAR	2
BP	GO:0019233	sensory perception of pain	3/41	104/18670	0.001534788	0.019051	0.011515605	MAPK1/CXCR4/CCR2	3
BP	GO:0007009	plasma membrane organization	3/41	105/18670	0.001577531	0.019356493	0.011700264	PTEN/CXCR4/SH3GLB1	3
BP	GO:0055017	cardiac muscle tissue growth	3/41	105/18670	0.001577531	0.019356493	0.011700264	PRKAR1A/MAPK1/PTEN	3
BP	GO:0036336	dendritic cell migration	2/41	27/18670	0.001595063	0.01945977	0.011762691	CXCR4/CCR2	2
BP	GO:0007041	lysosomal transport	3/41	106/18670	0.001621016	0.019664029	0.011886158	LAMP2/NPC1/VAMP7	3
BP	GO:0000302	response to reactive oxygen species	4/41	232/18670	0.001640557	0.019788635	0.011961477	FKBP1B/FOXO3/MAPK1/CFLAR	4
BP	GO:0097305	response to alcohol	4/41	233/18670	0.001666581	0.019951704	0.012060046	BCL2L1/CASP8/FOXO3/PTEN	4
BP	GO:0051604	protein maturation	5/41	397/18670	0.001692422	0.019951704	0.012060046	CASP1/CASP8/FKBP1B/CD46/PIK3C3	5
BP	GO:0036296	response to increased oxygen levels	2/41	28/18670	0.001715376	0.019951704	0.012060046	FAS/ATG7	2
BP	GO:0045761	regulation of adenylate cyclase activity	2/41	28/18670	0.001715376	0.019951704	0.012060046	GNAI3/CCR2	2
BP	GO:0048679	regulation of axon regeneration	2/41	28/18670	0.001715376	0.019951704	0.012060046	FKBP1B/PTEN	2
BP	GO:0006469	negative regulation of protein kinase activity	4/41	235/18670	0.001719491	0.019951704	0.012060046	CDKN2A/PRKAR1A/PTEN/PTK6	4
BP	GO:0046777	protein autophosphorylation	4/41	235/18670	0.001719491	0.019951704	0.012060046	ERN1/EIF2AK2/PTK6/VEGFA	4
BP	GO:0033032	regulation of myeloid cell apoptotic process	2/41	29/18670	0.001839884	0.021231937	0.012833898	CDKN2A/PTEN	2
BP	GO:1904019	epithelial cell apoptotic process	3/41	111/18670	0.001849714	0.021231937	0.012833898	BCL2L1/FOXO3/CFLAR	3
BP	GO:0043279	response to alkaloid	3/41	112/18670	0.001897742	0.02155148	0.01302705	BCL2L1/CXCR4/ATG7	3
BP	GO:0060419	heart growth	3/41	112/18670	0.001897742	0.02155148	0.01302705	PRKAR1A/MAPK1/PTEN	3
BP	GO:0009266	response to temperature stimulus	4/41	243/18670	0.00194286	0.021947121	0.0132662	BAG1/CASP8/MAPK1/CXCR4	4
BP	GO:0045446	endothelial cell differentiation	3/41	114/18670	0.00199612	0.022430082	0.013558132	NRG1/VEGFA/CXCR4	3
BP	GO:0046660	female sex differentiation	3/41	115/18670	0.00204648	0.02287557	0.013827412	BCL2L1/FOXO3/VEGFA	3
BP	GO:0010951	negative regulation of endopeptidase activity	4/41	250/18670	0.002154195	0.023954198	0.014479402	BIRC5/SERPINA1/VEGFA/CFLAR	4
BP	GO:0038128	ERBB2 signaling pathway	2/41	32/18670	0.002238397	0.024633901	0.014890256	NRG1/PTK6	2
BP	GO:0070570	regulation of neuron projection regeneration	2/41	32/18670	0.002238397	0.024633901	0.014890256	FKBP1B/PTEN	2
BP	GO:0001952	regulation of cell-matrix adhesion	3/41	119/18670	0.002255826	0.024698399	0.014929243	CDKN2A/PTEN/VEGFA	3
BP	GO:0014072	response to isoquinoline alkaloid	2/41	33/18670	0.002379504	0.025165001	0.015211286	CXCR4/ATG7	2
BP	GO:0033028	myeloid cell apoptotic process	2/41	33/18670	0.002379504	0.025165001	0.015211286	CDKN2A/PTEN	2
BP	GO:0036003	positive regulation of transcription from RNA polymerase II promoter in response to stress	2/41	33/18670	0.002379504	0.025165001	0.015211286	VEGFA/ATF6	2
BP	GO:0043278	response to morphine	2/41	33/18670	0.002379504	0.025165001	0.015211286	CXCR4/ATG7	2
BP	GO:0045736	negative regulation of cyclin-dependent protein serine/threonine kinase activity	2/41	33/18670	0.002379504	0.025165001	0.015211286	CDKN2A/PTEN	2
BP	GO:0048854	brain morphogenesis	2/41	33/18670	0.002379504	0.025165001	0.015211286	FOXO3/PTEN	2
BP	GO:0033673	negative regulation of kinase activity	4/41	257/18670	0.002380951	0.025165001	0.015211286	CDKN2A/PRKAR1A/PTEN/PTK6	4
BP	GO:0048732	gland development	5/41	434/18670	0.002495443	0.026116527	0.015786448	NRG1/MAPK1/PTEN/VEGFA/CFLAR	5
BP	GO:0050673	epithelial cell proliferation	5/41	434/18670	0.002495443	0.026116527	0.015786448	ERN1/MAPK1/PTEN/VEGFA/CFLAR	5
BP	GO:0051091	positive regulation of DNA-binding transcription factor activity	4/41	261/18670	0.002517666	0.026152391	0.015808126	EIF2AK2/PTEN/VEGFA/CFLAR	4
BP	GO:1904030	negative regulation of cyclin-dependent protein kinase activity	2/41	34/18670	0.002524717	0.026152391	0.015808126	CDKN2A/PTEN	2
BP	GO:0014013	regulation of gliogenesis	3/41	124/18670	0.002535618	0.026152391	0.015808126	RHEB/CXCR4/CCR2	3
BP	GO:0010466	negative regulation of peptidase activity	4/41	262/18670	0.002552672	0.026201707	0.015837935	BIRC5/SERPINA1/VEGFA/CFLAR	4
BP	GO:0001893	maternal placenta development	2/41	35/18670	0.002674017	0.027185835	0.016432804	CTSB/MAPK1	2
BP	GO:0071312	cellular response to alkaloid	2/41	35/18670	0.002674017	0.027185835	0.016432804	BCL2L1/ATG7	2
BP	GO:0002576	platelet degranulation	3/41	128/18670	0.002774262	0.028071325	0.016968049	LAMP2/SERPINA1/VEGFA	3
BP	GO:0003091	renal water homeostasis	2/41	36/18670	0.002827386	0.02847391	0.017211396	PRKAR1A/RAB11A	2
BP	GO:0045927	positive regulation of growth	4/41	270/18670	0.002844893	0.028515716	0.017236666	MAPK1/VEGFA/CXCR4/RAB11A	4
BP	GO:0042157	lipoprotein metabolic process	3/41	130/18670	0.002898608	0.02891836	0.017480049	PIK3C3/ATG7/WIPI1	3
BP	GO:0046651	lymphocyte proliferation	4/41	272/18670	0.002921388	0.029010066	0.017535482	FKBP1B/CD46/PRKAR1A/CCR2	4
BP	GO:0006623	protein targeting to vacuole	2/41	37/18670	0.002984807	0.029236417	0.017672302	LAMP2/VAMP7	2
BP	GO:0038083	peptidyl-tyrosine autophosphorylation	2/41	37/18670	0.002984807	0.029236417	0.017672302	PTK6/VEGFA	2
BP	GO:0032943	mononuclear cell proliferation	4/41	274/18670	0.002999285	0.029236417	0.017672302	FKBP1B/CD46/PRKAR1A/CCR2	4
BP	GO:0003158	endothelium development	3/41	132/18670	0.003026346	0.029236417	0.017672302	NRG1/VEGFA/CXCR4	3
BP	GO:0042552	myelination	3/41	132/18670	0.003026346	0.029236417	0.017672302	NRG1/PTEN/CXCR4	3
BP	GO:0043280	positive regulation of cysteine-type endopeptidase activity involved in apoptotic process	3/41	132/18670	0.003026346	0.029236417	0.017672302	FAS/CASP1/CASP8	3
BP	GO:0071333	cellular response to glucose stimulus	3/41	133/18670	0.003091495	0.029437867	0.017794071	ERN1/FKBP1B/FOXO3	3
BP	GO:0010939	regulation of necrotic cell death	2/41	38/18670	0.003146263	0.029437867	0.017794071	CASP8/CFLAR	2
BP	GO:0045022	early endosome to late endosome transport	2/41	38/18670	0.003146263	0.029437867	0.017794071	PIK3C3/MAPK1	2
BP	GO:0097352	autophagosome maturation	2/41	38/18670	0.003146263	0.029437867	0.017794071	LAMP2/CALCOCO2	2
BP	GO:1905898	positive regulation of response to endoplasmic reticulum stress	2/41	38/18670	0.003146263	0.029437867	0.017794071	ERN1/ATF6	2
BP	GO:0007272	ensheathment of neurons	3/41	134/18670	0.003157504	0.029437867	0.017794071	NRG1/PTEN/CXCR4	3
BP	GO:0008366	axon ensheathment	3/41	134/18670	0.003157504	0.029437867	0.017794071	NRG1/PTEN/CXCR4	3
BP	GO:0032355	response to estradiol	3/41	134/18670	0.003157504	0.029437867	0.017794071	CASP8/PTEN/CFLAR	3
BP	GO:0050921	positive regulation of chemotaxis	3/41	135/18670	0.003224376	0.029672596	0.017935956	VEGFA/CXCR4/CCR2	3
BP	GO:0060359	response to ammonium ion	3/41	135/18670	0.003224376	0.029672596	0.017935956	MAPK1/CXCR4/ATG7	3
BP	GO:0071331	cellular response to hexose stimulus	3/41	135/18670	0.003224376	0.029672596	0.017935956	ERN1/FKBP1B/FOXO3	3
BP	GO:0071326	cellular response to monosaccharide stimulus	3/41	136/18670	0.003292114	0.02996961	0.01811549	ERN1/FKBP1B/FOXO3	3
BP	GO:0010661	positive regulation of muscle cell apoptotic process	2/41	39/18670	0.003311734	0.02996961	0.01811549	CDKN2A/PTEN	2
BP	GO:0048713	regulation of oligodendrocyte differentiation	2/41	39/18670	0.003311734	0.02996961	0.01811549	RHEB/CXCR4	2
BP	GO:0001819	positive regulation of cytokine production	5/41	464/18670	0.003326837	0.02996961	0.01811549	CASP1/CASP8/CD46/EIF2AK2/CCR2	5
BP	GO:0042110	T cell activation	5/41	464/18670	0.003326837	0.02996961	0.01811549	CASP8/FKBP1B/CD46/PRKAR1A/CCR2	5
BP	GO:0031647	regulation of protein stability	4/41	284/18670	0.003410233	0.030591794	0.018491576	LAMP2/MAPK1/PTEN/SH3GLB1	4
BP	GO:0007409	axonogenesis	5/41	468/18670	0.003451152	0.030712288	0.01856441	MAPK1/PTEN/VEGFA/CXCR4/RAB11A	5
BP	GO:0051348	negative regulation of transferase activity	4/41	285/18670	0.003453333	0.030712288	0.01856441	CDKN2A/PRKAR1A/PTEN/PTK6	4
BP	GO:0071548	response to dexamethasone	2/41	40/18670	0.003481205	0.030712288	0.01856441	FOXO3/CFLAR	2
BP	GO:0090184	positive regulation of kidney development	2/41	40/18670	0.003481205	0.030712288	0.01856441	VEGFA/CFLAR	2
BP	GO:0007162	negative regulation of cell adhesion	4/41	289/18670	0.003629457	0.03176688	0.019201871	CDKN2A/PRKAR1A/PTEN/VEGFA	4
BP	GO:0006458	'de novo' protein folding	2/41	41/18670	0.003654658	0.03176688	0.019201871	BAG1/FKBP1B	2
BP	GO:0098927	vesicle-mediated transport between endosomal compartments	2/41	41/18670	0.003654658	0.03176688	0.019201871	PIK3C3/MAPK1	2
BP	GO:0051650	establishment of vesicle localization	4/41	290/18670	0.003674427	0.03176688	0.019201871	SERPINA1/VAMP7/RAB11A/WIPI1	4
BP	GO:1903706	regulation of hemopoiesis	5/41	475/18670	0.003676741	0.03176688	0.019201871	CASP8/FOXO3/CD46/EIF2AK2/CCR2	5
BP	GO:0007034	vacuolar transport	3/41	142/18670	0.003716938	0.03176688	0.019201871	LAMP2/NPC1/VAMP7	3
BP	GO:0038127	ERBB signaling pathway	3/41	142/18670	0.003716938	0.03176688	0.019201871	NRG1/MAPK1/PTK6	3
BP	GO:0071356	cellular response to tumor necrosis factor	4/41	291/18670	0.003719775	0.03176688	0.019201871	CASP1/CASP8/FOXO3/MAPK1	4
BP	GO:0009410	response to xenobiotic stimulus	4/41	292/18670	0.003765504	0.032029285	0.019360485	FOXO3/CXCR4/CFLAR/ATG7	4
BP	GO:0030879	mammary gland development	3/41	143/18670	0.003790841	0.032116844	0.019413411	NRG1/MAPK1/VEGFA	3
BP	GO:0051146	striated muscle cell differentiation	4/41	293/18670	0.003811614	0.032165201	0.019442641	NRG1/PRKAR1A/VEGFA/CFLAR	4
BP	GO:0042149	cellular response to glucose starvation	2/41	42/18670	0.003832075	0.032210548	0.019470051	PIK3C3/SH3GLB1	2
BP	GO:0071322	cellular response to carbohydrate stimulus	3/41	144/18670	0.003865638	0.032365243	0.019563558	ERN1/FKBP1B/FOXO3	3
BP	GO:0071901	negative regulation of protein serine/threonine kinase activity	3/41	145/18670	0.003941333	0.032741525	0.019791007	CDKN2A/PRKAR1A/PTEN	3
BP	GO:0022604	regulation of cell morphogenesis	5/41	484/18670	0.003982194	0.032741525	0.019791007	PTEN/VAMP7/VEGFA/CXCR4/RAB11A	5
BP	GO:0001953	negative regulation of cell-matrix adhesion	2/41	43/18670	0.004013438	0.032741525	0.019791007	CDKN2A/PTEN	2
BP	GO:0031279	regulation of cyclase activity	2/41	43/18670	0.004013438	0.032741525	0.019791007	GNAI3/CCR2	2
BP	GO:0045687	positive regulation of glial cell differentiation	2/41	43/18670	0.004013438	0.032741525	0.019791007	RHEB/CXCR4	2
BP	GO:0045773	positive regulation of axon extension	2/41	43/18670	0.004013438	0.032741525	0.019791007	VEGFA/RAB11A	2
BP	GO:0002224	toll-like receptor signaling pathway	3/41	146/18670	0.00401793	0.032741525	0.019791007	CASP8/CTSB/PIK3C3	3
BP	GO:0070661	leukocyte proliferation	4/41	298/18670	0.004047944	0.032860683	0.019863033	FKBP1B/CD46/PRKAR1A/CCR2	4
BP	GO:0002262	myeloid cell homeostasis	3/41	147/18670	0.004095431	0.033120243	0.020019928	FOXO3/VEGFA/CCR2	3
BP	GO:0010769	regulation of cell morphogenesis involved in differentiation	4/41	301/18670	0.004194419	0.033700338	0.020370573	PTEN/VAMP7/VEGFA/RAB11A	4
BP	GO:0030225	macrophage differentiation	2/41	44/18670	0.004198731	0.033700338	0.020370573	CASP8/VEGFA	2
BP	GO:2001056	positive regulation of cysteine-type endopeptidase activity	3/41	149/18670	0.004253159	0.034009343	0.020557355	FAS/CASP1/CASP8	3
BP	GO:0001678	cellular glucose homeostasis	3/41	152/18670	0.004496616	0.035556579	0.0214926	ERN1/FKBP1B/FOXO3	3
BP	GO:0001890	placenta development	3/41	152/18670	0.004496616	0.035556579	0.0214926	CASP8/CTSB/MAPK1	3
BP	GO:0016202	regulation of striated muscle tissue development	3/41	152/18670	0.004496616	0.035556579	0.0214926	NRG1/MAPK1/PTEN	3
BP	GO:0043300	regulation of leukocyte degranulation	2/41	46/18670	0.004581035	0.035826046	0.021655483	VAMP7/CCR2	2
BP	GO:0051339	regulation of lyase activity	2/41	46/18670	0.004581035	0.035826046	0.021655483	GNAI3/CCR2	2
BP	GO:0060711	labyrinthine layer development	2/41	46/18670	0.004581035	0.035826046	0.021655483	CASP8/MAPK1	2
BP	GO:0010770	positive regulation of cell morphogenesis involved in differentiation	3/41	154/18670	0.004663534	0.036338123	0.021965014	VAMP7/VEGFA/RAB11A	3
BP	GO:1901861	regulation of muscle tissue development	3/41	155/18670	0.004748386	0.036826923	0.022260475	NRG1/MAPK1/PTEN	3
BP	GO:0034612	response to tumor necrosis factor	4/41	312/18670	0.004762245	0.036826923	0.022260475	CASP1/CASP8/FOXO3/MAPK1	4
BP	GO:0070849	response to epidermal growth factor	2/41	47/18670	0.004778013	0.036826923	0.022260475	MAPK1/CFLAR	2
BP	GO:1901214	regulation of neuron death	4/41	313/18670	0.004816306	0.036860555	0.022280804	BCL2L1/CASP8/FOXO3/ATG7	4
BP	GO:0042129	regulation of T cell proliferation	3/41	156/18670	0.004834171	0.036860555	0.022280804	CD46/PRKAR1A/CCR2	3
BP	GO:0048634	regulation of muscle organ development	3/41	156/18670	0.004834171	0.036860555	0.022280804	NRG1/MAPK1/PTEN	3
BP	GO:0001764	neuron migration	3/41	157/18670	0.004920892	0.037388269	0.022599787	NRG1/VEGFA/CXCR4	3
BP	GO:0072666	establishment of protein localization to vacuole	2/41	48/18670	0.004978851	0.037694494	0.022784888	LAMP2/VAMP7	2
BP	GO:0016482	cytosolic transport	3/41	158/18670	0.005008551	0.037785357	0.022839811	PIK3C3/MAPK1/WIPI1	3
BP	GO:0061912	selective autophagy	2/41	49/18670	0.005183533	0.038695255	0.02338981	CALCOCO2/WDFY3	2
BP	GO:1904707	positive regulation of vascular smooth muscle cell proliferation	2/41	49/18670	0.005183533	0.038695255	0.02338981	ERN1/GNAI3	2
BP	GO:1990090	cellular response to nerve growth factor stimulus	2/41	49/18670	0.005183533	0.038695255	0.02338981	FOXO3/PTEN	2
BP	GO:0071375	cellular response to peptide hormone stimulus	4/41	321/18670	0.00526379	0.039157465	0.023669199	FOXO3/PRKAR1A/PTEN/CFLAR	4
BP	GO:0001961	positive regulation of cytokine-mediated signaling pathway	2/41	50/18670	0.005392041	0.039972251	0.024161706	CASP1/CXCR4	2
BP	GO:1903829	positive regulation of cellular protein localization	4/41	324/18670	0.005438565	0.040177638	0.024285854	CASP8/MAPK1/RAB11A/SH3GLB1	4
BP	GO:0009615	response to virus	4/41	326/18670	0.005557225	0.040912673	0.024730155	BCL2L1/EIF2AK2/CXCR4/ATG7	4
BP	GO:0031103	axon regeneration	2/41	51/18670	0.005604359	0.041117895	0.024854204	FKBP1B/PTEN	2
BP	GO:0016485	protein processing	4/41	328/18670	0.005677612	0.041512673	0.025092833	CASP1/CASP8/CD46/PIK3C3	4
BP	GO:0032731	positive regulation of interleukin-1 beta production	2/41	52/18670	0.00582047	0.042124375	0.025462583	CASP1/CASP8	2
BP	GO:1990089	response to nerve growth factor	2/41	52/18670	0.00582047	0.042124375	0.025462583	FOXO3/PTEN	2
BP	GO:0033209	tumor necrosis factor-mediated signaling pathway	3/41	167/18670	0.005840194	0.042124375	0.025462583	CASP1/CASP8/FOXO3	3
BP	GO:0035051	cardiocyte differentiation	3/41	167/18670	0.005840194	0.042124375	0.025462583	NRG1/MAPK1/VEGFA	3
BP	GO:0090150	establishment of protein localization to membrane	4/41	332/18670	0.005923612	0.042254465	0.025541218	CASP8/NPC1/VAMP7/RAB11A	4
BP	GO:0034614	cellular response to reactive oxygen species	3/41	168/18670	0.005937396	0.042254465	0.025541218	FOXO3/MAPK1/CFLAR	3
BP	GO:0050806	positive regulation of synaptic transmission	3/41	168/18670	0.005937396	0.042254465	0.025541218	MAPK1/PTEN/CCR2	3
BP	GO:1990138	neuron projection extension	3/41	168/18670	0.005937396	0.042254465	0.025541218	VEGFA/CXCR4/RAB11A	3
BP	GO:0030307	positive regulation of cell growth	3/41	169/18670	0.006035566	0.04256159	0.025726863	VEGFA/CXCR4/RAB11A	3
BP	GO:0048660	regulation of smooth muscle cell proliferation	3/41	169/18670	0.006035566	0.04256159	0.025726863	ERN1/GNAI3/PTEN	3
BP	GO:0000186	activation of MAPKK activity	2/41	53/18670	0.006040357	0.04256159	0.025726863	MAPK1/EIF2AK2	2
BP	GO:0048659	smooth muscle cell proliferation	3/41	171/18670	0.006234824	0.043787331	0.026467777	ERN1/GNAI3/PTEN	3
BP	GO:0032874	positive regulation of stress-activated MAPK cascade	3/41	172/18670	0.006335917	0.044351416	0.026808744	ERN1/EIF2AK2/VEGFA	3
BP	GO:0055002	striated muscle cell development	3/41	173/18670	0.006437988	0.04477233	0.027063171	PRKAR1A/VEGFA/CFLAR	3
BP	GO:0070304	positive regulation of stress-activated protein kinase signaling cascade	3/41	173/18670	0.006437988	0.04477233	0.027063171	ERN1/EIF2AK2/VEGFA	3
BP	GO:0002886	regulation of myeloid leukocyte mediated immunity	2/41	55/18670	0.006491391	0.044851519	0.027111037	VAMP7/CCR2	2
BP	GO:0010823	negative regulation of mitochondrion organization	2/41	55/18670	0.006491391	0.044851519	0.027111037	BCL2L1/ATG7	2
BP	GO:0010921	regulation of phosphatase activity	3/41	175/18670	0.00664508	0.045708749	0.027629201	FKBP1B/EIF2AK2/ZFYVE1	3
BP	GO:0010721	negative regulation of cell development	4/41	344/18670	0.006704226	0.045708749	0.027629201	FOXO3/NRG1/PTEN/VEGFA	4
BP	GO:0022029	telencephalon cell migration	2/41	56/18670	0.006722505	0.045708749	0.027629201	NRG1/CXCR4	2
BP	GO:0090183	regulation of kidney development	2/41	56/18670	0.006722505	0.045708749	0.027629201	VEGFA/CFLAR	2
BP	GO:0090307	mitotic spindle assembly	2/41	56/18670	0.006722505	0.045708749	0.027629201	BIRC5/RAB11A	2
BP	GO:0001959	regulation of cytokine-mediated signaling pathway	3/41	177/18670	0.006856117	0.046273307	0.027970454	CASP1/CASP8/CXCR4	3
BP	GO:0010665	regulation of cardiac muscle cell apoptotic process	2/41	57/18670	0.006957327	0.046273307	0.027970454	PTEN/CFLAR	2
BP	GO:0018208	peptidyl-proline modification	2/41	57/18670	0.006957327	0.046273307	0.027970454	FKBP1B/P4HB	2
BP	GO:0048008	platelet-derived growth factor receptor signaling pathway	2/41	57/18670	0.006957327	0.046273307	0.027970454	PTEN/VEGFA	2
BP	GO:0060043	regulation of cardiac muscle cell proliferation	2/41	57/18670	0.006957327	0.046273307	0.027970454	MAPK1/PTEN	2
BP	GO:0060760	positive regulation of response to cytokine stimulus	2/41	57/18670	0.006957327	0.046273307	0.027970454	CASP1/CXCR4	2
BP	GO:0010950	positive regulation of endopeptidase activity	3/41	178/18670	0.006963122	0.046273307	0.027970454	FAS/CASP1/CASP8	3
BP	GO:0070997	neuron death	4/41	348/18670	0.006978925	0.046273307	0.027970454	BCL2L1/CASP8/FOXO3/ATG7	4
BP	GO:0008361	regulation of cell size	3/41	179/18670	0.00707112	0.046595188	0.028165019	PTEN/VEGFA/RAB11A	3
BP	GO:1903034	regulation of response to wounding	3/41	179/18670	0.00707112	0.046595188	0.028165019	FKBP1B/PTEN/CXCR4	3
BP	GO:0061951	establishment of protein localization to plasma membrane	2/41	58/18670	0.007195843	0.046982031	0.028398851	VAMP7/RAB11A	2
BP	GO:0071385	cellular response to glucocorticoid stimulus	2/41	58/18670	0.007195843	0.046982031	0.028398851	FOXO3/CFLAR	2
BP	GO:1903749	positive regulation of establishment of protein localization to mitochondrion	2/41	58/18670	0.007195843	0.046982031	0.028398851	CASP8/SH3GLB1	2
BP	GO:0048015	phosphatidylinositol-mediated signaling	3/41	181/18670	0.007290106	0.047452365	0.02868315	PIK3C3/MAPK1/PTEN	3
BP	GO:0010662	regulation of striated muscle cell apoptotic process	2/41	59/18670	0.007438034	0.047688295	0.028825761	PTEN/CFLAR	2
BP	GO:0021885	forebrain cell migration	2/41	59/18670	0.007438034	0.047688295	0.028825761	NRG1/CXCR4	2
BP	GO:0031102	neuron projection regeneration	2/41	59/18670	0.007438034	0.047688295	0.028825761	FKBP1B/PTEN	2
BP	GO:0032732	positive regulation of interleukin-1 production	2/41	59/18670	0.007438034	0.047688295	0.028825761	CASP1/CASP8	2
BP	GO:0061077	chaperone-mediated protein folding	2/41	59/18670	0.007438034	0.047688295	0.028825761	BAG1/FKBP1B	2
BP	GO:0043123	positive regulation of I-kappaB kinase/NF-kappaB signaling	3/41	183/18670	0.007513093	0.047881952	0.028942819	CASP1/CASP8/CFLAR	3
BP	GO:0050770	regulation of axonogenesis	3/41	183/18670	0.007513093	0.047881952	0.028942819	PTEN/VEGFA/RAB11A	3
BP	GO:0048017	inositol lipid-mediated signaling	3/41	184/18670	0.007626093	0.048250275	0.029165456	PIK3C3/MAPK1/PTEN	3
BP	GO:0010659	cardiac muscle cell apoptotic process	2/41	60/18670	0.007683884	0.048250275	0.029165456	PTEN/CFLAR	2
BP	GO:0051893	regulation of focal adhesion assembly	2/41	60/18670	0.007683884	0.048250275	0.029165456	PTEN/VEGFA	2
BP	GO:0090109	regulation of cell-substrate junction assembly	2/41	60/18670	0.007683884	0.048250275	0.029165456	PTEN/VEGFA	2
BP	GO:0090342	regulation of cell aging	2/41	60/18670	0.007683884	0.048250275	0.029165456	CDKN2A/PTEN	2
BP	GO:1903708	positive regulation of hemopoiesis	3/41	185/18670	0.0077401	0.04846074	0.029292675	CASP8/FOXO3/CD46	3
BP	GO:0055001	muscle cell development	3/41	186/18670	0.007855115	0.04903705	0.029641032	PRKAR1A/VEGFA/CFLAR	3
BP	GO:0043687	post-translational protein modification	4/41	361/18670	0.007923167	0.049094963	0.029676038	P4HB/SERPINA1/RAB11A/ATG7	4
BP	GO:0010803	regulation of tumor necrosis factor-mediated signaling pathway	2/41	61/18670	0.007933378	0.049094963	0.029676038	CASP1/CASP8	2
BP	GO:0071384	cellular response to corticosteroid stimulus	2/41	61/18670	0.007933378	0.049094963	0.029676038	FOXO3/CFLAR	2
BP	GO:0048167	regulation of synaptic plasticity	3/41	187/18670	0.007971142	0.049186093	0.029731123	MAPK1/PTEN/RAB11A	3
BP	GO:0018108	peptidyl-tyrosine phosphorylation	4/41	363/18670	0.008075544	0.049543927	0.02994742	NRG1/EIF2AK2/PTK6/VEGFA	4
BP	GO:0045861	negative regulation of proteolysis	4/41	363/18670	0.008075544	0.049543927	0.02994742	BIRC5/SERPINA1/VEGFA/CFLAR	4
BP	GO:0010038	response to metal ion	4/41	364/18670	0.008152454	0.049653904	0.030013897	CASP8/NPC1/MAPK1/PTEN	4
BP	GO:0010658	striated muscle cell apoptotic process	2/41	62/18670	0.008186498	0.049653904	0.030013897	PTEN/CFLAR	2
BP	GO:0055025	positive regulation of cardiac muscle tissue development	2/41	62/18670	0.008186498	0.049653904	0.030013897	NRG1/MAPK1	2
BP	GO:0070059	intrinsic apoptotic signaling pathway in response to endoplasmic reticulum stress	2/41	62/18670	0.008186498	0.049653904	0.030013897	BCL2L1/ERN1	2
BP	GO:0018212	peptidyl-tyrosine modification	4/41	366/18670	0.008307722	0.050210557	0.030350372	NRG1/EIF2AK2/PTK6/VEGFA	4
BP	GO:0060759	regulation of response to cytokine stimulus	3/41	190/18670	0.00832531	0.050210557	0.030350372	CASP1/CASP8/CXCR4	3
BP	GO:0046686	response to cadmium ion	2/41	63/18670	0.008443229	0.050778293	0.030693547	NPC1/MAPK1	2
BP	GO:0043112	receptor metabolic process	3/41	192/18670	0.008566515	0.05123112	0.030967264	NRG1/VEGFA/SH3GLB1	3
BP	GO:0050731	positive regulation of peptidyl-tyrosine phosphorylation	3/41	192/18670	0.008566515	0.05123112	0.030967264	NRG1/PTK6/VEGFA	3
BP	GO:1901654	response to ketone	3/41	193/18670	0.008688651	0.051616908	0.031200458	BCL2L1/FOXO3/CFLAR	3
BP	GO:0036498	IRE1-mediated unfolded protein response	2/41	64/18670	0.008703554	0.051616908	0.031200458	ERN1/WIPI1	2
BP	GO:0060135	maternal process involved in female pregnancy	2/41	64/18670	0.008703554	0.051616908	0.031200458	CTSB/MAPK1	2
BP	GO:0001701	in utero embryonic development	4/41	373/18670	0.008866498	0.0524376	0.031696536	BCL2L1/CASP8/MAPK1/VEGFA	4
BP	GO:2000377	regulation of reactive oxygen species metabolic process	3/41	195/18670	0.008936001	0.05270266	0.031856754	FOXO3/GNAI3/CFLAR	3
BP	GO:0014823	response to activity	2/41	65/18670	0.008967456	0.052742476	0.031880821	PTEN/CXCR4	2
BP	GO:0002221	pattern recognition receptor signaling pathway	3/41	197/18670	0.009187467	0.053888025	0.032573262	CASP8/CTSB/PIK3C3	3
BP	GO:0007626	locomotory behavior	3/41	198/18670	0.009314747	0.054336024	0.03284406	NRG1/NPC1/PTEN	3
BP	GO:0031099	regeneration	3/41	198/18670	0.009314747	0.054336024	0.03284406	FKBP1B/PTEN/CFLAR	3
BP	GO:1903391	regulation of adherens junction organization	2/41	67/18670	0.00950593	0.055300163	0.033426846	PTEN/VEGFA	2
BP	GO:0010812	negative regulation of cell-substrate adhesion	2/41	68/18670	0.009780469	0.05628383	0.034021435	CDKN2A/PTEN	2
BP	GO:0035924	cellular response to vascular endothelial growth factor stimulus	2/41	68/18670	0.009780469	0.05628383	0.034021435	ERN1/VEGFA	2
BP	GO:0050891	multicellular organismal water homeostasis	2/41	68/18670	0.009780469	0.05628383	0.034021435	PRKAR1A/RAB11A	2
BP	GO:0071242	cellular response to ammonium ion	2/41	68/18670	0.009780469	0.05628383	0.034021435	MAPK1/ATG7	2
BP	GO:0042692	muscle cell differentiation	4/41	385/18670	0.009880875	0.056556752	0.034186406	NRG1/PRKAR1A/VEGFA/CFLAR	4
BP	GO:1901653	cellular response to peptide	4/41	385/18670	0.009880875	0.056556752	0.034186406	FOXO3/PRKAR1A/PTEN/CFLAR	4
BP	GO:0035265	organ growth	3/41	204/18670	0.01010021	0.057657615	0.034851836	PRKAR1A/MAPK1/PTEN	3
BP	GO:0072091	regulation of stem cell proliferation	2/41	70/18670	0.010340071	0.058869471	0.035584357	EIF2AK2/VEGFA	2
BP	GO:0002064	epithelial cell development	3/41	207/18670	0.010507018	0.059660863	0.036062723	RHEB/VEGFA/CXCR4	3
BP	GO:0050670	regulation of lymphocyte proliferation	3/41	208/18670	0.010644718	0.060122942	0.036342032	CD46/PRKAR1A/CCR2	3
BP	GO:0050792	regulation of viral process	3/41	208/18670	0.010644718	0.060122942	0.036342032	P4HB/EIF2AK2/CXCR4	3
BP	GO:0032944	regulation of mononuclear cell proliferation	3/41	209/18670	0.010783468	0.060427043	0.036525849	CD46/PRKAR1A/CCR2	3
BP	GO:0035303	regulation of dephosphorylation	3/41	209/18670	0.010783468	0.060427043	0.036525849	FKBP1B/EIF2AK2/ZFYVE1	3
BP	GO:0071229	cellular response to acid chemical	3/41	209/18670	0.010783468	0.060427043	0.036525849	BCL2L1/PTK6/VEGFA	3
BP	GO:0038034	signal transduction in absence of ligand	2/41	72/18670	0.0109136	0.060678477	0.036677832	BCL2L1/FOXO3	2
BP	GO:0097192	extrinsic apoptotic signaling pathway in absence of ligand	2/41	72/18670	0.0109136	0.060678477	0.036677832	BCL2L1/FOXO3	2
BP	GO:1903747	regulation of establishment of protein localization to mitochondrion	2/41	72/18670	0.0109136	0.060678477	0.036677832	CASP8/SH3GLB1	2
BP	GO:0030239	myofibril assembly	2/41	73/18670	0.011205547	0.061978865	0.037463867	PRKAR1A/CFLAR	2
BP	GO:0045685	regulation of glial cell differentiation	2/41	73/18670	0.011205547	0.061978865	0.037463867	RHEB/CXCR4	2
BP	GO:0030104	water homeostasis	2/41	74/18670	0.011500928	0.063122058	0.038154884	PRKAR1A/RAB11A	2
BP	GO:0048199	vesicle targeting, to, from or within Golgi	2/41	74/18670	0.011500928	0.063122058	0.038154884	SERPINA1/WIPI1	2
BP	GO:1903036	positive regulation of response to wounding	2/41	74/18670	0.011500928	0.063122058	0.038154884	FKBP1B/CXCR4	2
BP	GO:0022407	regulation of cell-cell adhesion	4/41	403/18670	0.011540066	0.063174464	0.038186562	CD46/PRKAR1A/VEGFA/CCR2	4
BP	GO:0010810	regulation of cell-substrate adhesion	3/41	215/18670	0.011638114	0.063386159	0.038314523	CDKN2A/PTEN/VEGFA	3
BP	GO:0032388	positive regulation of intracellular transport	3/41	215/18670	0.011638114	0.063386159	0.038314523	MAPK1/VAMP7/SH3GLB1	3
BP	GO:0002699	positive regulation of immune effector process	3/41	216/18670	0.01178426	0.063856334	0.038598726	CD46/VAMP7/CCR2	3
BP	GO:0032869	cellular response to insulin stimulus	3/41	216/18670	0.01178426	0.063856334	0.038598726	FOXO3/PTEN/CFLAR	3
BP	GO:0008406	gonad development	3/41	217/18670	0.011931468	0.064327485	0.038883519	BCL2L1/FOXO3/VEGFA	3
BP	GO:0050920	regulation of chemotaxis	3/41	217/18670	0.011931468	0.064327485	0.038883519	VEGFA/CXCR4/CCR2	3
BP	GO:0000422	autophagy of mitochondrion	2/41	76/18670	0.012101929	0.064755936	0.039142501	ATG7/WIPI1	2
BP	GO:0046902	regulation of mitochondrial membrane permeability	2/41	76/18670	0.012101929	0.064755936	0.039142501	BCL2L1/CASP8	2
BP	GO:0061726	mitochondrion disassembly	2/41	76/18670	0.012101929	0.064755936	0.039142501	ATG7/WIPI1	2
BP	GO:0048762	mesenchymal cell differentiation	3/41	219/18670	0.012229075	0.065120718	0.039362998	NRG1/MAPK1/PTEN	3
BP	GO:0007517	muscle organ development	4/41	410/18670	0.012231104	0.065120718	0.039362998	NRG1/MAPK1/PTEN/CFLAR	4
BP	GO:0048678	response to axon injury	2/41	77/18670	0.012407518	0.065895649	0.039831414	FKBP1B/PTEN	2
BP	GO:0043903	regulation of symbiosis, encompassing mutualism through parasitism	3/41	222/18670	0.012683484	0.066706835	0.040321745	P4HB/EIF2AK2/CXCR4	3
BP	GO:0070663	regulation of leukocyte proliferation	3/41	222/18670	0.012683484	0.066706835	0.040321745	CD46/PRKAR1A/CCR2	3
BP	GO:0032413	negative regulation of ion transmembrane transporter activity	2/41	78/18670	0.012716479	0.066706835	0.040321745	FKBP1B/PTEN	2
BP	GO:0055021	regulation of cardiac muscle tissue growth	2/41	78/18670	0.012716479	0.066706835	0.040321745	MAPK1/PTEN	2
BP	GO:0072347	response to anesthetic	2/41	78/18670	0.012716479	0.066706835	0.040321745	CXCR4/ATG7	2
BP	GO:0045137	development of primary sexual characteristics	3/41	223/18670	0.012837091	0.067047668	0.040527766	BCL2L1/FOXO3/VEGFA	3
BP	GO:0001558	regulation of cell growth	4/41	416/18670	0.012844261	0.067047668	0.040527766	CDKN2A/VEGFA/CXCR4/RAB11A	4
BP	GO:0030595	leukocyte chemotaxis	3/41	224/18670	0.012991769	0.067515722	0.040810687	VEGFA/CXCR4/CCR2	3
BP	GO:0007032	endosome organization	2/41	79/18670	0.013028795	0.067515722	0.040810687	PIK3C3/RAB11A	2
BP	GO:1900034	regulation of cellular response to heat	2/41	79/18670	0.013028795	0.067515722	0.040810687	BAG1/MAPK1	2
BP	GO:0007160	cell-matrix adhesion	3/41	225/18670	0.013147519	0.067801819	0.040983621	CDKN2A/PTEN/VEGFA	3
BP	GO:0033157	regulation of intracellular protein transport	3/41	225/18670	0.013147519	0.067801819	0.040983621	MAPK1/VAMP7/SH3GLB1	3
BP	GO:1901342	regulation of vasculature development	4/41	422/18670	0.013476882	0.069332873	0.041909085	VEGFA/CXCR4/CFLAR/CCR2	4
BP	GO:0007045	cell-substrate adherens junction assembly	2/41	81/18670	0.013663434	0.069455791	0.041983384	PTEN/VEGFA	2
BP	GO:0014032	neural crest cell development	2/41	81/18670	0.013663434	0.069455791	0.041983384	NRG1/MAPK1	2
BP	GO:0048041	focal adhesion assembly	2/41	81/18670	0.013663434	0.069455791	0.041983384	PTEN/VEGFA	2
BP	GO:0110110	positive regulation of animal organ morphogenesis	2/41	81/18670	0.013663434	0.069455791	0.041983384	VEGFA/CFLAR	2
BP	GO:1903533	regulation of protein targeting	2/41	81/18670	0.013663434	0.069455791	0.041983384	VAMP7/SH3GLB1	2
BP	GO:1904018	positive regulation of vasculature development	3/41	230/18670	0.013942387	0.070705457	0.04273876	VEGFA/CXCR4/CFLAR	3
BP	GO:0001933	negative regulation of protein phosphorylation	4/41	429/18670	0.014239822	0.072042701	0.043547073	CDKN2A/PRKAR1A/PTEN/PTK6	4
BP	GO:2000106	regulation of leukocyte apoptotic process	2/41	83/18670	0.014311312	0.072233218	0.043662234	CDKN2A/PTEN	2
BP	GO:0048588	developmental cell growth	3/41	234/18670	0.014597688	0.073372719	0.044351019	VEGFA/CXCR4/RAB11A	3
BP	GO:0010507	negative regulation of autophagy	2/41	84/18670	0.014640177	0.073372719	0.044351019	NPC1/ATG7	2
BP	GO:0060420	regulation of heart growth	2/41	84/18670	0.014640177	0.073372719	0.044351019	MAPK1/PTEN	2
BP	GO:0060560	developmental growth involved in morphogenesis	3/41	235/18670	0.014764216	0.07382108	0.044622036	VEGFA/CXCR4/RAB11A	3
BP	GO:0014031	mesenchymal cell development	2/41	85/18670	0.014972306	0.074161679	0.044827915	NRG1/MAPK1	2
BP	GO:0048864	stem cell development	2/41	85/18670	0.014972306	0.074161679	0.044827915	NRG1/MAPK1	2
BP	GO:0050772	positive regulation of axonogenesis	2/41	85/18670	0.014972306	0.074161679	0.044827915	VEGFA/RAB11A	2
BP	GO:0043434	response to peptide hormone	4/41	436/18670	0.015029867	0.074161679	0.044827915	FOXO3/PRKAR1A/PTEN/CFLAR	4
BP	GO:0050804	modulation of chemical synaptic transmission	4/41	436/18670	0.015029867	0.074161679	0.044827915	MAPK1/PTEN/RAB11A/CCR2	4
BP	GO:0007050	cell cycle arrest	3/41	237/18670	0.015100523	0.074161679	0.044827915	CDKN2A/ERN1/RHEB	3
BP	GO:0043122	regulation of I-kappaB kinase/NF-kappaB signaling	3/41	237/18670	0.015100523	0.074161679	0.044827915	CASP1/CASP8/CFLAR	3
BP	GO:0060249	anatomical structure homeostasis	4/41	437/18670	0.015144961	0.074161679	0.044827915	LAMP2/MAPK1/VEGFA/CCR2	4
BP	GO:0099177	regulation of trans-synaptic signaling	4/41	437/18670	0.015144961	0.074161679	0.044827915	MAPK1/PTEN/RAB11A/CCR2	4
BP	GO:0051048	negative regulation of secretion	3/41	238/18670	0.015270304	0.074277057	0.044897657	FKBP1B/NRG1/CCR2	3
BP	GO:0030101	natural killer cell activation	2/41	86/18670	0.015307684	0.074277057	0.044897657	CASP8/VAMP7	2
BP	GO:0060291	long-term synaptic potentiation	2/41	86/18670	0.015307684	0.074277057	0.044897657	MAPK1/PTEN	2
BP	GO:0090559	regulation of membrane permeability	2/41	86/18670	0.015307684	0.074277057	0.044897657	BCL2L1/CASP8	2
BP	GO:0001892	embryonic placenta development	2/41	87/18670	0.015646295	0.075236126	0.045477378	CASP8/MAPK1	2
BP	GO:0002690	positive regulation of leukocyte chemotaxis	2/41	87/18670	0.015646295	0.075236126	0.045477378	VEGFA/CCR2	2
BP	GO:0045844	positive regulation of striated muscle tissue development	2/41	87/18670	0.015646295	0.075236126	0.045477378	NRG1/MAPK1	2
BP	GO:0048636	positive regulation of muscle organ development	2/41	87/18670	0.015646295	0.075236126	0.045477378	NRG1/MAPK1	2
BP	GO:0042593	glucose homeostasis	3/41	241/18670	0.015786164	0.075519129	0.045648442	ERN1/FKBP1B/FOXO3	3
BP	GO:0033500	carbohydrate homeostasis	3/41	242/18670	0.015960293	0.075519129	0.045648442	ERN1/FKBP1B/FOXO3	3
BP	GO:0061097	regulation of protein tyrosine kinase activity	2/41	88/18670	0.015988125	0.075519129	0.045648442	NRG1/PTK6	2
BP	GO:0070098	chemokine-mediated signaling pathway	2/41	88/18670	0.015988125	0.075519129	0.045648442	CXCR4/CCR2	2
BP	GO:1901863	positive regulation of muscle tissue development	2/41	88/18670	0.015988125	0.075519129	0.045648442	NRG1/MAPK1	2
BP	GO:1901888	regulation of cell junction assembly	2/41	88/18670	0.015988125	0.075519129	0.045648442	PTEN/VEGFA	2
BP	GO:1904035	regulation of epithelial cell apoptotic process	2/41	88/18670	0.015988125	0.075519129	0.045648442	FOXO3/CFLAR	2
BP	GO:2000177	regulation of neural precursor cell proliferation	2/41	88/18670	0.015988125	0.075519129	0.045648442	FOXO3/VEGFA	2
BP	GO:0032410	negative regulation of transporter activity	2/41	89/18670	0.016333158	0.076809013	0.046428128	FKBP1B/PTEN	2
BP	GO:0097306	cellular response to alcohol	2/41	89/18670	0.016333158	0.076809013	0.046428128	FOXO3/PTEN	2
BP	GO:0048872	homeostasis of number of cells	3/41	246/18670	0.016667706	0.077761451	0.04700384	FOXO3/VEGFA/CCR2	3
BP	GO:0014033	neural crest cell differentiation	2/41	90/18670	0.016681379	0.077761451	0.04700384	NRG1/MAPK1	2
BP	GO:0032651	regulation of interleukin-1 beta production	2/41	90/18670	0.016681379	0.077761451	0.04700384	CASP1/CASP8	2
BP	GO:0034333	adherens junction assembly	2/41	90/18670	0.016681379	0.077761451	0.04700384	PTEN/VEGFA	2
BP	GO:0045639	positive regulation of myeloid cell differentiation	2/41	91/18670	0.017032774	0.078882804	0.047681656	CASP8/FOXO3	2
BP	GO:0048814	regulation of dendrite morphogenesis	2/41	91/18670	0.017032774	0.078882804	0.047681656	PTEN/VAMP7	2
BP	GO:1904063	negative regulation of cation transmembrane transport	2/41	91/18670	0.017032774	0.078882804	0.047681656	FKBP1B/PTEN	2
BP	GO:0045926	negative regulation of growth	3/41	249/18670	0.017209728	0.079529805	0.048072743	CDKN2A/PTEN/PTK6	3
BP	GO:0071383	cellular response to steroid hormone stimulus	3/41	250/18670	0.017392589	0.080201247	0.048478604	FOXO3/NPC1/CFLAR	3
BP	GO:1904951	positive regulation of establishment of protein localization	4/41	456/18670	0.017439213	0.080242931	0.0485038	CASP1/CASP8/MAPK1/SH3GLB1	4
BP	GO:0021537	telencephalon development	3/41	251/18670	0.017576544	0.080700907	0.048780629	NRG1/PTEN/CXCR4	3
BP	GO:0006903	vesicle targeting	2/41	93/18670	0.017745025	0.081125542	0.049037305	SERPINA1/WIPI1	2
BP	GO:1901655	cellular response to ketone	2/41	93/18670	0.017745025	0.081125542	0.049037305	FOXO3/CFLAR	2
BP	GO:0006906	vesicle fusion	2/41	94/18670	0.018105851	0.082422157	0.04982106	GNAI3/VAMP7	2
BP	GO:1901216	positive regulation of neuron death	2/41	94/18670	0.018105851	0.082422157	0.04982106	CASP8/FOXO3	2
BP	GO:0042102	positive regulation of T cell proliferation	2/41	95/18670	0.018469791	0.083561804	0.050509933	CD46/CCR2	2
BP	GO:1903076	regulation of protein localization to plasma membrane	2/41	95/18670	0.018469791	0.083561804	0.050509933	BCL2L1/RAB11A	2
BP	GO:0006839	mitochondrial transport	3/41	256/18670	0.018512756	0.083561804	0.050509933	BCL2L1/CASP8/SH3GLB1	3
BP	GO:0050730	regulation of peptidyl-tyrosine phosphorylation	3/41	256/18670	0.018512756	0.083561804	0.050509933	NRG1/PTK6/VEGFA	3
BP	GO:0003012	muscle system process	4/41	465/18670	0.01859823	0.083770507	0.050636086	FKBP1B/FOXO3/CXCR4/CFLAR	4
BP	GO:0048863	stem cell differentiation	3/41	257/18670	0.018703289	0.084066361	0.050814918	NRG1/MAPK1/EIF2AK2	3
BP	GO:0030516	regulation of axon extension	2/41	96/18670	0.018836831	0.084135217	0.050856539	VEGFA/RAB11A	2
BP	GO:0097327	response to antineoplastic agent	2/41	96/18670	0.018836831	0.084135217	0.050856539	FOXO3/CFLAR	2
BP	GO:0098876	vesicle-mediated transport to the plasma membrane	2/41	96/18670	0.018836831	0.084135217	0.050856539	VAMP7/RAB11A	2
BP	GO:0042326	negative regulation of phosphorylation	4/41	468/18670	0.018995038	0.08466473	0.05117661	CDKN2A/PRKAR1A/PTEN/PTK6	4
BP	GO:0007044	cell-substrate junction assembly	2/41	97/18670	0.019206955	0.085053628	0.051411684	PTEN/VEGFA	2
BP	GO:1990868	response to chemokine	2/41	97/18670	0.019206955	0.085053628	0.051411684	CXCR4/CCR2	2
BP	GO:1990869	cellular response to chemokine	2/41	97/18670	0.019206955	0.085053628	0.051411684	CXCR4/CCR2	2
BP	GO:0032412	regulation of ion transmembrane transporter activity	3/41	260/18670	0.019281478	0.085053628	0.051411684	FKBP1B/PTEN/CCR2	3
BP	GO:0072659	protein localization to plasma membrane	3/41	260/18670	0.019281478	0.085053628	0.051411684	BCL2L1/VAMP7/RAB11A	3
BP	GO:0050848	regulation of calcium-mediated signaling	2/41	98/18670	0.01958015	0.086193031	0.05210041	FKBP1B/NRG1	2
BP	GO:0090174	organelle membrane fusion	2/41	100/18670	0.020335692	0.088957537	0.053771449	GNAI3/VAMP7	2
BP	GO:0016311	dephosphorylation	4/41	478/18670	0.020355885	0.088957537	0.053771449	FKBP1B/EIF2AK2/PTEN/ZFYVE1	4
BP	GO:0032611	interleukin-1 beta production	2/41	101/18670	0.020718009	0.088957537	0.053771449	CASP1/CASP8	2
BP	GO:0048661	positive regulation of smooth muscle cell proliferation	2/41	101/18670	0.020718009	0.088957537	0.053771449	ERN1/GNAI3	2
BP	GO:0097006	regulation of plasma lipoprotein particle levels	2/41	101/18670	0.020718009	0.088957537	0.053771449	NPC1/P4HB	2
BP	GO:1903008	organelle disassembly	2/41	101/18670	0.020718009	0.088957537	0.053771449	ATG7/WIPI1	2
BP	GO:1903426	regulation of reactive oxygen species biosynthetic process	2/41	101/18670	0.020718009	0.088957537	0.053771449	FOXO3/CFLAR	2
BP	GO:0022898	regulation of transmembrane transporter activity	3/41	268/18670	0.020871715	0.088957537	0.053771449	FKBP1B/PTEN/CCR2	3
BP	GO:0007249	I-kappaB kinase/NF-kappaB signaling	3/41	269/18670	0.021075451	0.088957537	0.053771449	CASP1/CASP8/CFLAR	3
BP	GO:0000079	regulation of cyclin-dependent protein serine/threonine kinase activity	2/41	102/18670	0.02110334	0.088957537	0.053771449	CDKN2A/PTEN	2
BP	GO:2000379	positive regulation of reactive oxygen species metabolic process	2/41	102/18670	0.02110334	0.088957537	0.053771449	FOXO3/GNAI3	2
BP	GO:0016049	cell growth	4/41	484/18670	0.021200778	0.088957537	0.053771449	CDKN2A/VEGFA/CXCR4/RAB11A	4
BP	GO:0007548	sex differentiation	3/41	270/18670	0.021280289	0.088957537	0.053771449	BCL2L1/FOXO3/VEGFA	3
BP	GO:0032652	regulation of interleukin-1 production	2/41	103/18670	0.021491667	0.088957537	0.053771449	CASP1/CASP8	2
BP	GO:0034766	negative regulation of ion transmembrane transport	2/41	103/18670	0.021491667	0.088957537	0.053771449	FKBP1B/PTEN	2
BP	GO:0032868	response to insulin	3/41	272/18670	0.021693272	0.088957537	0.053771449	FOXO3/PTEN/CFLAR	3
BP	GO:1902105	regulation of leukocyte differentiation	3/41	272/18670	0.021693272	0.088957537	0.053771449	CASP8/CD46/CCR2	3
BP	GO:0010749	regulation of nitric oxide mediated signal transduction	1/41	10/18670	0.021749805	0.088957537	0.053771449	VEGFA	1
BP	GO:0010998	regulation of translational initiation by eIF2 alpha phosphorylation	1/41	10/18670	0.021749805	0.088957537	0.053771449	EIF2AK2	1
BP	GO:0032025	response to cobalt ion	1/41	10/18670	0.021749805	0.088957537	0.053771449	CASP8	1
BP	GO:0034378	chylomicron assembly	1/41	10/18670	0.021749805	0.088957537	0.053771449	P4HB	1
BP	GO:0036500	ATF6-mediated unfolded protein response	1/41	10/18670	0.021749805	0.088957537	0.053771449	ATF6	1
BP	GO:0043379	memory T cell differentiation	1/41	10/18670	0.021749805	0.088957537	0.053771449	CD46	1
BP	GO:0044359	modulation of molecular function in other organism	1/41	10/18670	0.021749805	0.088957537	0.053771449	CASP8	1
BP	GO:0044803	multi-organism membrane organization	1/41	10/18670	0.021749805	0.088957537	0.053771449	CXCR4	1
BP	GO:0045792	negative regulation of cell size	1/41	10/18670	0.021749805	0.088957537	0.053771449	PTEN	1
BP	GO:0052205	modulation of molecular function in other organism involved in symbiotic interaction	1/41	10/18670	0.021749805	0.088957537	0.053771449	CASP8	1
BP	GO:0072124	regulation of glomerular mesangial cell proliferation	1/41	10/18670	0.021749805	0.088957537	0.053771449	CFLAR	1
BP	GO:0090037	positive regulation of protein kinase C signaling	1/41	10/18670	0.021749805	0.088957537	0.053771449	VEGFA	1
BP	GO:0090715	immunological memory formation process	1/41	10/18670	0.021749805	0.088957537	0.053771449	CD46	1
BP	GO:0097105	presynaptic membrane assembly	1/41	10/18670	0.021749805	0.088957537	0.053771449	PTEN	1
BP	GO:1901033	positive regulation of response to reactive oxygen species	1/41	10/18670	0.021749805	0.088957537	0.053771449	FOXO3	1
BP	GO:1901725	regulation of histone deacetylase activity	1/41	10/18670	0.021749805	0.088957537	0.053771449	VEGFA	1
BP	GO:1902033	regulation of hematopoietic stem cell proliferation	1/41	10/18670	0.021749805	0.088957537	0.053771449	EIF2AK2	1
BP	GO:1903265	positive regulation of tumor necrosis factor-mediated signaling pathway	1/41	10/18670	0.021749805	0.088957537	0.053771449	CASP1	1
BP	GO:2000109	regulation of macrophage apoptotic process	1/41	10/18670	0.021749805	0.088957537	0.053771449	CDKN2A	1
BP	GO:2000480	negative regulation of cAMP-dependent protein kinase activity	1/41	10/18670	0.021749805	0.088957537	0.053771449	PRKAR1A	1
BP	GO:0006892	post-Golgi vesicle-mediated transport	2/41	104/18670	0.021882979	0.088990781	0.053791543	VAMP7/WIPI1	2
BP	GO:0010923	negative regulation of phosphatase activity	2/41	104/18670	0.021882979	0.088990781	0.053791543	FKBP1B/ZFYVE1	2
BP	GO:0071887	leukocyte apoptotic process	2/41	104/18670	0.021882979	0.088990781	0.053791543	CDKN2A/PTEN	2
BP	GO:0007411	axon guidance	3/41	276/18670	0.022532473	0.090149921	0.054492199	MAPK1/VEGFA/CXCR4	3
BP	GO:0002456	T cell mediated immunity	2/41	106/18670	0.022674495	0.090149921	0.054492199	CD46/CCR2	2
BP	GO:0007052	mitotic spindle organization	2/41	106/18670	0.022674495	0.090149921	0.054492199	BIRC5/RAB11A	2
BP	GO:1904029	regulation of cyclin-dependent protein kinase activity	2/41	106/18670	0.022674495	0.090149921	0.054492199	CDKN2A/PTEN	2
BP	GO:0097485	neuron projection guidance	3/41	277/18670	0.022745032	0.090149921	0.054492199	MAPK1/VEGFA/CXCR4	3
BP	GO:0060485	mesenchyme development	3/41	278/18670	0.022958694	0.090149921	0.054492199	NRG1/MAPK1/PTEN	3
BP	GO:0051225	spindle assembly	2/41	108/18670	0.023477774	0.090149921	0.054492199	BIRC5/RAB11A	2
BP	GO:0001821	histamine secretion	1/41	11/18670	0.02389923	0.090149921	0.054492199	VAMP7	1
BP	GO:0002887	negative regulation of myeloid leukocyte mediated immunity	1/41	11/18670	0.02389923	0.090149921	0.054492199	CCR2	1
BP	GO:0033860	regulation of NAD(P)H oxidase activity	1/41	11/18670	0.02389923	0.090149921	0.054492199	GNAI3	1
BP	GO:0034379	very-low-density lipoprotein particle assembly	1/41	11/18670	0.02389923	0.090149921	0.054492199	P4HB	1
BP	GO:0043117	positive regulation of vascular permeability	1/41	11/18670	0.02389923	0.090149921	0.054492199	VEGFA	1
BP	GO:0043129	surfactant homeostasis	1/41	11/18670	0.02389923	0.090149921	0.054492199	VEGFA	1
BP	GO:0045835	negative regulation of meiotic nuclear division	1/41	11/18670	0.02389923	0.090149921	0.054492199	PRKAR1A	1
BP	GO:0046007	negative regulation of activated T cell proliferation	1/41	11/18670	0.02389923	0.090149921	0.054492199	PRKAR1A	1
BP	GO:0048680	positive regulation of axon regeneration	1/41	11/18670	0.02389923	0.090149921	0.054492199	FKBP1B	1
BP	GO:0048853	forebrain morphogenesis	1/41	11/18670	0.02389923	0.090149921	0.054492199	PTEN	1
BP	GO:0060315	negative regulation of ryanodine-sensitive calcium-release channel activity	1/41	11/18670	0.02389923	0.090149921	0.054492199	FKBP1B	1
BP	GO:0060379	cardiac muscle cell myoblast differentiation	1/41	11/18670	0.02389923	0.090149921	0.054492199	NRG1	1
BP	GO:0060439	trachea morphogenesis	1/41	11/18670	0.02389923	0.090149921	0.054492199	MAPK1	1
BP	GO:0060736	prostate gland growth	1/41	11/18670	0.02389923	0.090149921	0.054492199	PTEN	1
BP	GO:0060947	cardiac vascular smooth muscle cell differentiation	1/41	11/18670	0.02389923	0.090149921	0.054492199	VEGFA	1
BP	GO:0060992	response to fungicide	1/41	11/18670	0.02389923	0.090149921	0.054492199	BCL2L1	1
BP	GO:0061307	cardiac neural crest cell differentiation involved in heart development	1/41	11/18670	0.02389923	0.090149921	0.054492199	MAPK1	1
BP	GO:0061308	cardiac neural crest cell development involved in heart development	1/41	11/18670	0.02389923	0.090149921	0.054492199	MAPK1	1
BP	GO:0070106	interleukin-27-mediated signaling pathway	1/41	11/18670	0.02389923	0.090149921	0.054492199	CANX	1
BP	GO:0070757	interleukin-35-mediated signaling pathway	1/41	11/18670	0.02389923	0.090149921	0.054492199	CANX	1
BP	GO:0072110	glomerular mesangial cell proliferation	1/41	11/18670	0.02389923	0.090149921	0.054492199	CFLAR	1
BP	GO:0072584	caveolin-mediated endocytosis	1/41	11/18670	0.02389923	0.090149921	0.054492199	MAPK1	1
BP	GO:0072683	T cell extravasation	1/41	11/18670	0.02389923	0.090149921	0.054492199	CCR2	1
BP	GO:0090193	positive regulation of glomerulus development	1/41	11/18670	0.02389923	0.090149921	0.054492199	CFLAR	1
BP	GO:0090394	negative regulation of excitatory postsynaptic potential	1/41	11/18670	0.02389923	0.090149921	0.054492199	PTEN	1
BP	GO:0098887	neurotransmitter receptor transport, endosome to postsynaptic membrane	1/41	11/18670	0.02389923	0.090149921	0.054492199	RAB11A	1
BP	GO:0099639	neurotransmitter receptor transport, endosome to plasma membrane	1/41	11/18670	0.02389923	0.090149921	0.054492199	RAB11A	1
BP	GO:1900115	extracellular regulation of signal transduction	1/41	11/18670	0.02389923	0.090149921	0.054492199	CD46	1
BP	GO:1900116	extracellular negative regulation of signal transduction	1/41	11/18670	0.02389923	0.090149921	0.054492199	CD46	1
BP	GO:1901096	regulation of autophagosome maturation	1/41	11/18670	0.02389923	0.090149921	0.054492199	CALCOCO2	1
BP	GO:1903977	positive regulation of glial cell migration	1/41	11/18670	0.02389923	0.090149921	0.054492199	CCR2	1
BP	GO:1905146	lysosomal protein catabolic process	1/41	11/18670	0.02389923	0.090149921	0.054492199	LAMP2	1
BP	GO:1990440	positive regulation of transcription from RNA polymerase II promoter in response to endoplasmic reticulum stress	1/41	11/18670	0.02389923	0.090149921	0.054492199	ATF6	1
BP	GO:2000786	positive regulation of autophagosome assembly	1/41	11/18670	0.02389923	0.090149921	0.054492199	SH3GLB1	1
BP	GO:0032409	regulation of transporter activity	3/41	283/18670	0.02404356	0.090534394	0.054724599	FKBP1B/PTEN/CCR2	3
BP	GO:0021700	developmental maturation	3/41	284/18670	0.024263845	0.090991087	0.055000652	FOXO3/PTEN/VEGFA	3
BP	GO:0072593	reactive oxygen species metabolic process	3/41	284/18670	0.024263845	0.090991087	0.055000652	FOXO3/GNAI3/CFLAR	3
BP	GO:0061387	regulation of extent of cell growth	2/41	110/18670	0.024292702	0.090991087	0.055000652	VEGFA/RAB11A	2
BP	GO:0035305	negative regulation of dephosphorylation	2/41	111/18670	0.0247045	0.092371468	0.05583504	FKBP1B/ZFYVE1	2
BP	GO:0002065	columnar/cuboidal epithelial cell differentiation	2/41	112/18670	0.025119169	0.093295367	0.056393502	PTK6/RHEB	2
BP	GO:0097193	intrinsic apoptotic signaling pathway	3/41	289/18670	0.025381824	0.093295367	0.056393502	BCL2L1/ERN1/P4HB	3
BP	GO:0043200	response to amino acid	2/41	113/18670	0.025536694	0.093295367	0.056393502	BCL2L1/PIK3C3	2
BP	GO:0046620	regulation of organ growth	2/41	113/18670	0.025536694	0.093295367	0.056393502	MAPK1/PTEN	2
BP	GO:0010632	regulation of epithelial cell migration	3/41	291/18670	0.025836741	0.093295367	0.056393502	PTEN/VEGFA/RAB11A	3
BP	GO:0002688	regulation of leukocyte chemotaxis	2/41	114/18670	0.025957061	0.093295367	0.056393502	VEGFA/CCR2	2
BP	GO:0030218	erythrocyte differentiation	2/41	114/18670	0.025957061	0.093295367	0.056393502	FOXO3/VEGFA	2
BP	GO:0002551	mast cell chemotaxis	1/41	12/18670	0.026044046	0.093295367	0.056393502	VEGFA	1
BP	GO:0003161	cardiac conduction system development	1/41	12/18670	0.026044046	0.093295367	0.056393502	NRG1	1
BP	GO:0006264	mitochondrial DNA replication	1/41	12/18670	0.026044046	0.093295367	0.056393502	ATG7	1
BP	GO:0031507	heterochromatin assembly	1/41	12/18670	0.026044046	0.093295367	0.056393502	CDKN2A	1
BP	GO:0033197	response to vitamin E	1/41	12/18670	0.026044046	0.093295367	0.056393502	FKBP1B	1
BP	GO:0051608	histamine transport	1/41	12/18670	0.026044046	0.093295367	0.056393502	VAMP7	1
BP	GO:0070572	positive regulation of neuron projection regeneration	1/41	12/18670	0.026044046	0.093295367	0.056393502	FKBP1B	1
BP	GO:0071257	cellular response to electrical stimulus	1/41	12/18670	0.026044046	0.093295367	0.056393502	PTEN	1
BP	GO:0071679	commissural neuron axon guidance	1/41	12/18670	0.026044046	0.093295367	0.056393502	VEGFA	1
BP	GO:0071888	macrophage apoptotic process	1/41	12/18670	0.026044046	0.093295367	0.056393502	CDKN2A	1
BP	GO:0090148	membrane fission	1/41	12/18670	0.026044046	0.093295367	0.056393502	SH3GLB1	1
BP	GO:0097090	presynaptic membrane organization	1/41	12/18670	0.026044046	0.093295367	0.056393502	PTEN	1
BP	GO:0097531	mast cell migration	1/41	12/18670	0.026044046	0.093295367	0.056393502	VEGFA	1
BP	GO:0099638	endosome to plasma membrane protein transport	1/41	12/18670	0.026044046	0.093295367	0.056393502	RAB11A	1
BP	GO:0150065	regulation of deacetylase activity	1/41	12/18670	0.026044046	0.093295367	0.056393502	VEGFA	1
BP	GO:1901298	regulation of hydrogen peroxide-mediated programmed cell death	1/41	12/18670	0.026044046	0.093295367	0.056393502	FOXO3	1
BP	GO:1904668	positive regulation of ubiquitin protein ligase activity	1/41	12/18670	0.026044046	0.093295367	0.056393502	PTEN	1
BP	GO:2001223	negative regulation of neuron migration	1/41	12/18670	0.026044046	0.093295367	0.056393502	NRG1	1
BP	GO:0010927	cellular component assembly involved in morphogenesis	2/41	115/18670	0.026380257	0.094026459	0.056835419	PRKAR1A/CFLAR	2
BP	GO:0032612	interleukin-1 production	2/41	115/18670	0.026380257	0.094026459	0.056835419	CASP1/CASP8	2
BP	GO:1904375	regulation of protein localization to cell periphery	2/41	115/18670	0.026380257	0.094026459	0.056835419	BCL2L1/RAB11A	2
BP	GO:0048511	rhythmic process	3/41	295/18670	0.026759811	0.094753945	0.057275156	FOXO3/PTEN/ATG7	3
BP	GO:0050768	negative regulation of neurogenesis	3/41	295/18670	0.026759811	0.094753945	0.057275156	FOXO3/NRG1/PTEN	3
BP	GO:0006661	phosphatidylinositol biosynthetic process	2/41	116/18670	0.026806268	0.094753945	0.057275156	PIK3C3/PTEN	2
BP	GO:0007569	cell aging	2/41	116/18670	0.026806268	0.094753945	0.057275156	CDKN2A/PTEN	2
BP	GO:0021782	glial cell development	2/41	116/18670	0.026806268	0.094753945	0.057275156	NRG1/PTEN	2
BP	GO:0010822	positive regulation of mitochondrion organization	2/41	117/18670	0.02723508	0.094910733	0.057369929	CASP8/SH3GLB1	2
BP	GO:0043666	regulation of phosphoprotein phosphatase activity	2/41	117/18670	0.02723508	0.094910733	0.057369929	FKBP1B/EIF2AK2	2
BP	GO:0051153	regulation of striated muscle cell differentiation	2/41	117/18670	0.02723508	0.094910733	0.057369929	NRG1/CFLAR	2
BP	GO:0002758	innate immune response-activating signal transduction	3/41	298/18670	0.027463692	0.094910733	0.057369929	CASP8/CTSB/PIK3C3	3
BP	GO:0018105	peptidyl-serine phosphorylation	3/41	299/18670	0.027700523	0.094910733	0.057369929	ERN1/MAPK1/VEGFA	3
BP	GO:0002829	negative regulation of type 2 immune response	1/41	13/18670	0.028184265	0.094910733	0.057369929	CCR2	1
BP	GO:0003157	endocardium development	1/41	13/18670	0.028184265	0.094910733	0.057369929	NRG1	1
BP	GO:0006995	cellular response to nitrogen starvation	1/41	13/18670	0.028184265	0.094910733	0.057369929	ATG7	1
BP	GO:0007171	activation of transmembrane receptor protein tyrosine kinase activity	1/41	13/18670	0.028184265	0.094910733	0.057369929	NRG1	1
BP	GO:0010459	negative regulation of heart rate	1/41	13/18670	0.028184265	0.094910733	0.057369929	FKBP1B	1
BP	GO:0014842	regulation of skeletal muscle satellite cell proliferation	1/41	13/18670	0.028184265	0.094910733	0.057369929	CFLAR	1
BP	GO:0019511	peptidyl-proline hydroxylation	1/41	13/18670	0.028184265	0.094910733	0.057369929	P4HB	1
BP	GO:0042711	maternal behavior	1/41	13/18670	0.028184265	0.094910733	0.057369929	PTEN	1
BP	GO:0043201	response to leucine	1/41	13/18670	0.028184265	0.094910733	0.057369929	PIK3C3	1
BP	GO:0043301	negative regulation of leukocyte degranulation	1/41	13/18670	0.028184265	0.094910733	0.057369929	CCR2	1
BP	GO:0043562	cellular response to nitrogen levels	1/41	13/18670	0.028184265	0.094910733	0.057369929	ATG7	1
BP	GO:0045602	negative regulation of endothelial cell differentiation	1/41	13/18670	0.028184265	0.094910733	0.057369929	VEGFA	1
BP	GO:0048681	negative regulation of axon regeneration	1/41	13/18670	0.028184265	0.094910733	0.057369929	PTEN	1
BP	GO:0048875	chemical homeostasis within a tissue	1/41	13/18670	0.028184265	0.094910733	0.057369929	VEGFA	1
BP	GO:0050966	detection of mechanical stimulus involved in sensory perception of pain	1/41	13/18670	0.028184265	0.094910733	0.057369929	CXCR4	1
BP	GO:0060746	parental behavior	1/41	13/18670	0.028184265	0.094910733	0.057369929	PTEN	1
BP	GO:0061000	negative regulation of dendritic spine development	1/41	13/18670	0.028184265	0.094910733	0.057369929	PTEN	1
BP	GO:0061042	vascular wound healing	1/41	13/18670	0.028184265	0.094910733	0.057369929	CXCR4	1
BP	GO:0090399	replicative senescence	1/41	13/18670	0.028184265	0.094910733	0.057369929	CDKN2A	1
BP	GO:0090594	inflammatory response to wounding	1/41	13/18670	0.028184265	0.094910733	0.057369929	CCR2	1
BP	GO:0090713	immunological memory process	1/41	13/18670	0.028184265	0.094910733	0.057369929	CD46	1
BP	GO:0098787	mRNA cleavage involved in mRNA processing	1/41	13/18670	0.028184265	0.094910733	0.057369929	ERN1	1
BP	GO:1900225	regulation of NLRP3 inflammasome complex assembly	1/41	13/18670	0.028184265	0.094910733	0.057369929	EIF2AK2	1
BP	GO:1901550	regulation of endothelial cell development	1/41	13/18670	0.028184265	0.094910733	0.057369929	VEGFA	1
BP	GO:1903140	regulation of establishment of endothelial barrier	1/41	13/18670	0.028184265	0.094910733	0.057369929	VEGFA	1
BP	GO:0003014	renal system process	2/41	120/18670	0.028538188	0.095800362	0.057907676	PRKAR1A/RAB11A	2
BP	GO:0072089	stem cell proliferation	2/41	120/18670	0.028538188	0.095800362	0.057907676	EIF2AK2/VEGFA	2
BP	GO:0060326	cell chemotaxis	3/41	304/18670	0.028901196	0.096185698	0.058140597	VEGFA/CXCR4/CCR2	3
BP	GO:1903037	regulation of leukocyte cell-cell adhesion	3/41	304/18670	0.028901196	0.096185698	0.058140597	CD46/PRKAR1A/CCR2	3
BP	GO:0043618	regulation of transcription from RNA polymerase II promoter in response to stress	2/41	121/18670	0.028978068	0.096185698	0.058140597	VEGFA/ATF6	2
BP	GO:0048675	axon extension	2/41	121/18670	0.028978068	0.096185698	0.058140597	VEGFA/RAB11A	2
BP	GO:0034101	erythrocyte homeostasis	2/41	122/18670	0.029420681	0.096185698	0.058140597	FOXO3/VEGFA	2
BP	GO:0043500	muscle adaptation	2/41	122/18670	0.029420681	0.096185698	0.058140597	FOXO3/CFLAR	2
BP	GO:1903409	reactive oxygen species biosynthetic process	2/41	122/18670	0.029420681	0.096185698	0.058140597	FOXO3/CFLAR	2
BP	GO:1905477	positive regulation of protein localization to membrane	2/41	122/18670	0.029420681	0.096185698	0.058140597	CASP8/RAB11A	2
BP	GO:0009895	negative regulation of catabolic process	3/41	308/18670	0.029881539	0.096185698	0.058140597	NRG1/NPC1/ATG7	3
BP	GO:0008637	apoptotic mitochondrial changes	2/41	124/18670	0.030314054	0.096185698	0.058140597	BCL2L1/CASP8	2
BP	GO:0014066	regulation of phosphatidylinositol 3-kinase signaling	2/41	124/18670	0.030314054	0.096185698	0.058140597	MAPK1/PTEN	2
BP	GO:0048284	organelle fusion	2/41	124/18670	0.030314054	0.096185698	0.058140597	GNAI3/VAMP7	2
BP	GO:0010421	hydrogen peroxide-mediated programmed cell death	1/41	14/18670	0.030319894	0.096185698	0.058140597	FOXO3	1
BP	GO:0014841	skeletal muscle satellite cell proliferation	1/41	14/18670	0.030319894	0.096185698	0.058140597	CFLAR	1
BP	GO:0014857	regulation of skeletal muscle cell proliferation	1/41	14/18670	0.030319894	0.096185698	0.058140597	CFLAR	1
BP	GO:0018410	C-terminal protein amino acid modification	1/41	14/18670	0.030319894	0.096185698	0.058140597	ATG7	1
BP	GO:0021781	glial cell fate commitment	1/41	14/18670	0.030319894	0.096185698	0.058140597	NRG1	1
BP	GO:0036092	phosphatidylinositol-3-phosphate biosynthetic process	1/41	14/18670	0.030319894	0.096185698	0.058140597	PIK3C3	1
BP	GO:0043558	regulation of translational initiation in response to stress	1/41	14/18670	0.030319894	0.096185698	0.058140597	EIF2AK2	1
BP	GO:0044090	positive regulation of vacuole organization	1/41	14/18670	0.030319894	0.096185698	0.058140597	SH3GLB1	1
BP	GO:0044546	NLRP3 inflammasome complex assembly	1/41	14/18670	0.030319894	0.096185698	0.058140597	EIF2AK2	1
BP	GO:0045591	positive regulation of regulatory T cell differentiation	1/41	14/18670	0.030319894	0.096185698	0.058140597	CD46	1
BP	GO:0045651	positive regulation of macrophage differentiation	1/41	14/18670	0.030319894	0.096185698	0.058140597	CASP8	1
BP	GO:0046855	inositol phosphate dephosphorylation	1/41	14/18670	0.030319894	0.096185698	0.058140597	PTEN	1
BP	GO:0048308	organelle inheritance	1/41	14/18670	0.030319894	0.096185698	0.058140597	MAPK1	1
BP	GO:0048313	Golgi inheritance	1/41	14/18670	0.030319894	0.096185698	0.058140597	MAPK1	1
BP	GO:0050930	induction of positive chemotaxis	1/41	14/18670	0.030319894	0.096185698	0.058140597	VEGFA	1
BP	GO:0051547	regulation of keratinocyte migration	1/41	14/18670	0.030319894	0.096185698	0.058140597	PTEN	1
BP	GO:0051775	response to redox state	1/41	14/18670	0.030319894	0.096185698	0.058140597	FKBP1B	1
BP	GO:0071361	cellular response to ethanol	1/41	14/18670	0.030319894	0.096185698	0.058140597	PTEN	1
BP	GO:0090069	regulation of ribosome biogenesis	1/41	14/18670	0.030319894	0.096185698	0.058140597	PTEN	1
BP	GO:0097202	activation of cysteine-type endopeptidase activity	1/41	14/18670	0.030319894	0.096185698	0.058140597	CASP8	1
BP	GO:0097468	programmed cell death in response to reactive oxygen species	1/41	14/18670	0.030319894	0.096185698	0.058140597	FOXO3	1
BP	GO:1901722	regulation of cell proliferation involved in kidney development	1/41	14/18670	0.030319894	0.096185698	0.058140597	CFLAR	1
BP	GO:1902043	positive regulation of extrinsic apoptotic signaling pathway via death domain receptors	1/41	14/18670	0.030319894	0.096185698	0.058140597	PTEN	1
BP	GO:1903351	cellular response to dopamine	1/41	14/18670	0.030319894	0.096185698	0.058140597	MAPK1	1
BP	GO:2000345	regulation of hepatocyte proliferation	1/41	14/18670	0.030319894	0.096185698	0.058140597	CFLAR	1
BP	GO:1990778	protein localization to cell periphery	3/41	311/18670	0.030628334	0.09702002	0.058644913	BCL2L1/VAMP7/RAB11A	3
BP	GO:0045471	response to ethanol	2/41	125/18670	0.030764786	0.097163932	0.058731902	CASP8/PTEN	2
BP	GO:2000134	negative regulation of G1/S transition of mitotic cell cycle	2/41	125/18670	0.030764786	0.097163932	0.058731902	CDKN2A/PTEN	2
BP	GO:0050863	regulation of T cell activation	3/41	314/18670	0.031385006	0.098413023	0.05948693	CD46/PRKAR1A/CCR2	3
BP	GO:0051961	negative regulation of nervous system development	3/41	315/18670	0.031639423	0.098413023	0.05948693	FOXO3/NRG1/PTEN	3
BP	GO:0035270	endocrine system development	2/41	127/18670	0.031674275	0.098413023	0.05948693	MAPK1/RHEB	2
BP	GO:0043620	regulation of DNA-templated transcription in response to stress	2/41	127/18670	0.031674275	0.098413023	0.05948693	VEGFA/ATF6	2
BP	GO:0002687	positive regulation of leukocyte migration	2/41	128/18670	0.032133005	0.098413023	0.05948693	VEGFA/CCR2	2
BP	GO:0034763	negative regulation of transmembrane transport	2/41	128/18670	0.032133005	0.098413023	0.05948693	FKBP1B/PTEN	2
BP	GO:0070371	ERK1 and ERK2 cascade	3/41	317/18670	0.032151542	0.098413023	0.05948693	MAPK1/PTEN/CFLAR	3
BP	GO:0006390	mitochondrial transcription	1/41	15/18670	0.032450945	0.098413023	0.05948693	FOXO3	1
BP	GO:0007039	protein catabolic process in the vacuole	1/41	15/18670	0.032450945	0.098413023	0.05948693	LAMP2	1
BP	GO:0014856	skeletal muscle cell proliferation	1/41	15/18670	0.032450945	0.098413023	0.05948693	CFLAR	1
BP	GO:0019471	4-hydroxyproline metabolic process	1/41	15/18670	0.032450945	0.098413023	0.05948693	P4HB	1
BP	GO:0033008	positive regulation of mast cell activation involved in immune response	1/41	15/18670	0.032450945	0.098413023	0.05948693	VAMP7	1
BP	GO:0033689	negative regulation of osteoblast proliferation	1/41	15/18670	0.032450945	0.098413023	0.05948693	EIF2AK2	1
BP	GO:0043306	positive regulation of mast cell degranulation	1/41	15/18670	0.032450945	0.098413023	0.05948693	VAMP7	1
BP	GO:0045475	locomotor rhythm	1/41	15/18670	0.032450945	0.098413023	0.05948693	PTEN	1
BP	GO:0046838	phosphorylated carbohydrate dephosphorylation	1/41	15/18670	0.032450945	0.098413023	0.05948693	PTEN	1
BP	GO:0048569	post-embryonic animal organ development	1/41	15/18670	0.032450945	0.098413023	0.05948693	VEGFA	1
BP	GO:0050961	detection of temperature stimulus involved in sensory perception	1/41	15/18670	0.032450945	0.098413023	0.05948693	CXCR4	1
BP	GO:0050965	detection of temperature stimulus involved in sensory perception of pain	1/41	15/18670	0.032450945	0.098413023	0.05948693	CXCR4	1
BP	GO:0051280	negative regulation of release of sequestered calcium ion into cytosol	1/41	15/18670	0.032450945	0.098413023	0.05948693	FKBP1B	1
BP	GO:0060134	prepulse inhibition	1/41	15/18670	0.032450945	0.098413023	0.05948693	PTEN	1
BP	GO:0060841	venous blood vessel development	1/41	15/18670	0.032450945	0.098413023	0.05948693	VEGFA	1
BP	GO:0070571	negative regulation of neuron projection regeneration	1/41	15/18670	0.032450945	0.098413023	0.05948693	PTEN	1
BP	GO:0090192	regulation of glomerulus development	1/41	15/18670	0.032450945	0.098413023	0.05948693	CFLAR	1
BP	GO:1903350	response to dopamine	1/41	15/18670	0.032450945	0.098413023	0.05948693	MAPK1	1
BP	GO:1903358	regulation of Golgi organization	1/41	15/18670	0.032450945	0.098413023	0.05948693	MAPK1	1
BP	GO:1903729	regulation of plasma membrane organization	1/41	15/18670	0.032450945	0.098413023	0.05948693	SH3GLB1	1
BP	GO:2001028	positive regulation of endothelial cell chemotaxis	1/41	15/18670	0.032450945	0.098413023	0.05948693	VEGFA	1
BP	GO:0002218	activation of innate immune response	3/41	319/18670	0.03266804	0.098790745	0.059715249	CASP8/CTSB/PIK3C3	3
BP	GO:0007204	positive regulation of cytosolic calcium ion concentration	3/41	319/18670	0.03266804	0.098790745	0.059715249	FKBP1B/CXCR4/CCR2	3
BP	GO:0050671	positive regulation of lymphocyte proliferation	2/41	130/18670	0.033058372	0.099829736	0.060343279	CD46/CCR2	2
CC	GO:0005776	autophagosome	8/41	93/19717	1.51535E-11	3.0307E-09	1.67486E-09	LAMP2/PIK3C3/CALCOCO2/TM9SF1/WDFY3/SH3GLB1/ZFYVE1/WIPI1	8
CC	GO:0000421	autophagosome membrane	6/41	36/19717	1.02607E-10	1.02607E-08	5.67037E-09	LAMP2/CALCOCO2/TM9SF1/WDFY3/SH3GLB1/WIPI1	6
CC	GO:0005774	vacuolar membrane	11/41	412/19717	5.22354E-10	3.48236E-08	1.92446E-08	GNAI3/LAMP2/NPC1/RHEB/VAMP7/CALCOCO2/TM9SF1/WDFY3/SH3GLB1/WIPI1/DRAM1	11
CC	GO:0098589	membrane region	9/41	328/19717	1.91822E-08	9.59111E-07	5.30035E-07	FAS/CASP8/GNAI3/LAMP2/CD46/NPC1/PRKAR1A/MAPK1/CFLAR	9
CC	GO:0045121	membrane raft	8/41	315/19717	2.34582E-07	8.01045E-06	4.42683E-06	FAS/CASP8/GNAI3/LAMP2/NPC1/PRKAR1A/MAPK1/CFLAR	8
CC	GO:0098857	membrane microdomain	8/41	316/19717	2.40314E-07	8.01045E-06	4.42683E-06	FAS/CASP8/GNAI3/LAMP2/NPC1/PRKAR1A/MAPK1/CFLAR	8
CC	GO:0000407	phagophore assembly site	4/41	32/19717	5.54642E-07	1.58469E-05	8.75751E-06	PIK3C3/ATG7/ZFYVE1/WIPI1	4
CC	GO:0005770	late endosome	7/41	256/19717	8.8389E-07	2.20972E-05	1.22116E-05	LAMP2/NPC1/PIK3C3/MAPK1/VAMP7/CXCR4/RAB11A	7
CC	GO:0005765	lysosomal membrane	7/41	354/19717	7.53496E-06	0.000153497	8.48273E-05	GNAI3/LAMP2/NPC1/RHEB/VAMP7/TM9SF1/DRAM1	7
CC	GO:0098852	lytic vacuole membrane	7/41	355/19717	7.67485E-06	0.000153497	8.48273E-05	GNAI3/LAMP2/NPC1/RHEB/VAMP7/TM9SF1/DRAM1	7
CC	GO:0019898	extrinsic component of membrane	6/41	295/19717	3.08584E-05	0.000561063	0.000310061	GNAI3/PIK3C3/PTK6/WDFY3/ZFYVE1/WIPI1	6
CC	GO:0101002	ficolin-1-rich granule	5/41	185/19717	3.92527E-05	0.000654211	0.000361538	CTSB/LAMP2/SERPINA1/MAPK1/ATG7	5
CC	GO:0032838	plasma membrane bounded cell projection cytoplasm	5/41	208/19717	6.85103E-05	0.001054004	0.000582476	CANX/PIK3C3/PRKAR1A/MAPK1/ATG7	5
CC	GO:1904813	ficolin-1-rich granule lumen	4/41	124/19717	0.00012604	0.001800578	0.000995056	CTSB/SERPINA1/MAPK1/ATG7	4
CC	GO:0044445	cytosolic part	5/41	247/19717	0.000153632	0.002005025	0.00110804	CASP1/CASP8/EIF2AK2/PTEN/CFLAR	5
CC	GO:0045335	phagocytic vesicle	4/41	132/19717	0.000160402	0.002005025	0.00110804	LAMP2/PIK3C3/VAMP7/RAB11A	4
CC	GO:0044233	Mitochondria-associated ER Membrane	2/41	13/19717	0.000324324	0.003815571	0.002108605	CANX/ZFYVE1	2
CC	GO:0005767	secondary lysosome	2/41	14/19717	0.000377879	0.004198657	0.002320311	LAMP2/PIK3C3	2
CC	GO:0030496	midbody	4/41	173/19717	0.000449971	0.004736533	0.002617558	BIRC5/GNAI3/PIK3C3/SH3GLB1	4
CC	GO:0005741	mitochondrial outer membrane	4/41	178/19717	0.000501024	0.005010239	0.002768816	BCL2L1/CASP8/FOXO3/SH3GLB1	4
CC	GO:0030670	phagocytic vesicle membrane	3/41	76/19717	0.000528002	0.005028591	0.002778958	LAMP2/PIK3C3/VAMP7	3
CC	GO:0031143	pseudopodium	2/41	17/19717	0.000562515	0.005113771	0.002826031	MAPK1/VAMP7	2
CC	GO:0044232	organelle membrane contact site	2/41	20/19717	0.000782767	0.006558937	0.003624676	CANX/ZFYVE1	2
CC	GO:0031968	organelle outer membrane	4/41	201/19717	0.000790157	0.006558937	0.003624676	BCL2L1/CASP8/FOXO3/SH3GLB1	4
CC	GO:0019867	outer membrane	4/41	203/19717	0.000819867	0.006558937	0.003624676	BCL2L1/CASP8/FOXO3/SH3GLB1	4
CC	GO:0031091	platelet alpha granule	3/41	91/19717	0.00089294	0.006868766	0.003795897	SERPINA1/VAMP7/VEGFA	3
CC	GO:0042470	melanosome	3/41	106/19717	0.001387728	0.009912341	0.005477873	CANX/CTSB/P4HB	3
CC	GO:0048770	pigment granule	3/41	106/19717	0.001387728	0.009912341	0.005477873	CANX/CTSB/P4HB	3
CC	GO:0032839	dendrite cytoplasm	2/41	32/19717	0.002011426	0.013871904	0.007666052	CANX/MAPK1	2
CC	GO:0005930	axoneme	3/41	123/19717	0.002124293	0.014024752	0.007750521	PIK3C3/PRKAR1A/ATG7	3
CC	GO:0097014	ciliary plasm	3/41	124/19717	0.002173837	0.014024752	0.007750521	PIK3C3/PRKAR1A/ATG7	3
CC	GO:0005635	nuclear envelope	5/41	464/19717	0.002633543	0.015936215	0.008806856	BCL2L1/ERN1/NPC1/ATF6/WDFY3	5
CC	GO:0031902	late endosome membrane	3/41	134/19717	0.002709157	0.015936215	0.008806856	LAMP2/NPC1/VAMP7	3
CC	GO:0043204	perikaryon	3/41	134/19717	0.002709157	0.015936215	0.008806856	MAPK1/WDFY3/CCR2	3
CC	GO:0010008	endosome membrane	5/41	479/19717	0.00302012	0.017257827	0.00953722	LAMP2/NPC1/VAMP7/RAB11A/WIPI1	5
CC	GO:0030139	endocytic vesicle	4/41	303/19717	0.003539499	0.019663882	0.010866882	LAMP2/PIK3C3/VAMP7/RAB11A	4
CC	GO:0030176	integral component of endoplasmic reticulum membrane	3/41	150/19717	0.003722826	0.020123382	0.011120816	CANX/ERN1/ATF6	3
CC	GO:0009898	cytoplasmic side of plasma membrane	3/41	154/19717	0.004007728	0.020404863	0.011276371	GNAI3/PTEN/PTK6	3
CC	GO:0005766	primary lysosome	3/41	155/19717	0.004080973	0.020404863	0.011276371	LAMP2/MAPK1/VAMP7	3
CC	GO:0042582	azurophil granule	3/41	155/19717	0.004080973	0.020404863	0.011276371	LAMP2/MAPK1/VAMP7	3
CC	GO:0031227	intrinsic component of endoplasmic reticulum membrane	3/41	158/19717	0.004305598	0.020691993	0.011435049	CANX/ERN1/ATF6	3
CC	GO:0034774	secretory granule lumen	4/41	321/19717	0.004345319	0.020691993	0.011435049	SERPINA1/MAPK1/VEGFA/ATG7	4
CC	GO:0031312	extrinsic component of organelle membrane	2/41	48/19717	0.004479254	0.02083374	0.011513383	WDFY3/ZFYVE1	2
CC	GO:0030666	endocytic vesicle membrane	3/41	167/19717	0.005024116	0.022836891	0.012620387	LAMP2/PIK3C3/VAMP7	3
CC	GO:0060205	cytoplasmic vesicle lumen	4/41	338/19717	0.005212875	0.022901155	0.012655901	SERPINA1/MAPK1/VEGFA/ATG7	4
CC	GO:0031983	vesicle lumen	4/41	339/19717	0.005267266	0.022901155	0.012655901	SERPINA1/MAPK1/VEGFA/ATG7	4
CC	GO:0005775	vacuolar lumen	3/41	172/19717	0.005452735	0.023203127	0.012822781	CTSB/LAMP2/MAPK1	3
CC	GO:0098978	glutamatergic synapse	4/41	349/19717	0.005832315	0.024301313	0.013429673	CANX/NRG1/PRKAR1A/RAB11A	4
CC	GO:0098562	cytoplasmic side of membrane	3/41	178/19717	0.005995368	0.024470892	0.013523388	GNAI3/PTEN/PTK6	3
CC	GO:0035577	azurophil granule membrane	2/41	58/19717	0.006478516	0.025914064	0.01432093	LAMP2/VAMP7	2
CC	GO:0005876	spindle microtubule	2/41	59/19717	0.006697053	0.026262951	0.014513736	BIRC5/RAB11A	2
CC	GO:0031093	platelet alpha granule lumen	2/41	67/19717	0.008563934	0.032938207	0.018202693	SERPINA1/VEGFA	2
CC	GO:0031301	integral component of organelle membrane	3/41	214/19717	0.009923942	0.03744884	0.020695411	LAMP2/NPC1/VAMP7	3
CC	GO:0031594	neuromuscular junction	2/41	76/19717	0.010909816	0.040406726	0.022330033	NRG1/PRKAR1A	2
CC	GO:0005802	trans-Golgi network	3/41	236/19717	0.012915637	0.046335754	0.025606601	VAMP7/RAB11A/WIPI1	3
CC	GO:0031300	intrinsic component of organelle membrane	3/41	237/19717	0.013062582	0.046335754	0.025606601	LAMP2/NPC1/VAMP7	3
CC	GO:0120111	neuron projection cytoplasm	2/41	84/19717	0.01320569	0.046335754	0.025606601	CANX/MAPK1	2
CC	GO:0031234	extrinsic component of cytoplasmic side of plasma membrane	2/41	91/19717	0.015371637	0.053005646	0.029292594	GNAI3/PTK6	2
CC	GO:0061695	transferase complex, transferring phosphorus-containing groups	3/41	259/19717	0.016540168	0.055577751	0.03071402	ERN1/PIK3C3/PRKAR1A	3
CC	GO:0043202	lysosomal lumen	2/41	95/19717	0.016673325	0.055577751	0.03071402	CTSB/LAMP2	2
CC	GO:0016605	PML body	2/41	99/19717	0.01802054	0.059083738	0.032651539	PTEN/WDFY3	2
CC	GO:0043025	neuronal cell body	4/41	497/19717	0.019351508	0.061772979	0.034137699	CANX/MAPK1/WDFY3/CCR2	4
CC	GO:0030672	synaptic vesicle membrane	2/41	104/19717	0.019767353	0.061772979	0.034137699	BCL2L1/VAMP7	2
CC	GO:0099501	exocytic vesicle membrane	2/41	104/19717	0.019767353	0.061772979	0.034137699	BCL2L1/VAMP7	2
CC	GO:0044853	plasma membrane raft	2/41	109/19717	0.021582491	0.065401488	0.036142928	PRKAR1A/MAPK1	2
CC	GO:1902911	protein kinase complex	2/41	109/19717	0.021582491	0.065401488	0.036142928	ERN1/PRKAR1A	2
CC	GO:0030135	coated vesicle	3/41	289/19717	0.022045976	0.065631891	0.036270256	SERPINA1/VAMP7/WIPI1	3
CC	GO:0034663	endoplasmic reticulum chaperone complex	1/41	11/19717	0.022643003	0.065631891	0.036270256	P4HB	1
CC	GO:0043220	Schmidt-Lanterman incisure	1/41	11/19717	0.022643003	0.065631891	0.036270256	PTEN	1
CC	GO:0031965	nuclear membrane	3/41	296/19717	0.023458492	0.067024264	0.037039725	BCL2L1/ERN1/WDFY3	3
CC	GO:0030667	secretory granule membrane	3/41	298/19717	0.023870973	0.067242179	0.037160151	LAMP2/CD46/VAMP7	3
CC	GO:0005788	endoplasmic reticulum lumen	3/41	309/19717	0.026210368	0.072177899	0.039887786	CANX/P4HB/SERPINA1	3
CC	GO:0005952	cAMP-dependent protein kinase complex	1/41	13/19717	0.026705823	0.072177899	0.039887786	PRKAR1A	1
CC	GO:0098845	postsynaptic endosome	1/41	13/19717	0.026705823	0.072177899	0.039887786	RAB11A	1
CC	GO:0005793	endoplasmic reticulum-Golgi intermediate compartment	2/41	126/19717	0.02824462	0.072736833	0.040196671	P4HB/SERPINA1	2
CC	GO:0031588	nucleotide-activated protein kinase complex	1/41	14/19717	0.028731049	0.072736833	0.040196671	PRKAR1A	1
CC	GO:0042588	zymogen granule	1/41	14/19717	0.028731049	0.072736833	0.040196671	GNAI3	1
CC	GO:0043218	compact myelin	1/41	14/19717	0.028731049	0.072736833	0.040196671	PTEN	1
CC	GO:0061702	inflammasome complex	1/41	14/19717	0.028731049	0.072736833	0.040196671	CASP1	1
CC	GO:0099059	integral component of presynaptic active zone membrane	1/41	15/19717	0.030752164	0.07688041	0.042486542	CANX	1
CC	GO:0034045	phagophore assembly site membrane	1/41	16/19717	0.032769175	0.080911544	0.044714274	WIPI1	1
CC	GO:0099524	postsynaptic cytosol	1/41	17/19717	0.034782092	0.08483437	0.046882152	PTEN	1
CC	GO:0005819	spindle	3/41	347/19717	0.035210295	0.084844083	0.04688752	BIRC5/MAPK1/RAB11A	3
CC	GO:0098984	neuron to neuron synapse	3/41	350/19717	0.035981119	0.085669331	0.047343578	MAPK1/RHEB/VAMP7	3
CC	GO:0098945	intrinsic component of presynaptic active zone membrane	1/41	19/19717	0.038795671	0.091283932	0.050446383	CANX	1
CC	GO:0036019	endolysosome	1/41	20/19717	0.04079635	0.094875233	0.05243105	CTSB	1
CC	GO:0042827	platelet dense granule	1/41	21/19717	0.042792966	0.098374635	0.05436493	LAMP2	1
MF	GO:0005161	platelet-derived growth factor receptor binding	3/40	15/17697	4.77658E-06	0.00054453	0.000359501	ERN1/PTEN/VEGFA	3
MF	GO:0097153	cysteine-type endopeptidase activity involved in apoptotic process	3/40	15/17697	4.77658E-06	0.00054453	0.000359501	CASP1/CASP8/CFLAR	3
MF	GO:0004197	cysteine-type endopeptidase activity	4/40	116/17697	0.000133488	0.01014512	0.00669784	CASP1/CASP8/CTSB/CFLAR	4
MF	GO:0031625	ubiquitin protein ligase binding	5/40	290/17697	0.000469595	0.016797974	0.011090075	BAG1/CASP8/PRKAR1A/CXCR4/ATF6	5
MF	GO:0005545	1-phosphatidylinositol binding	2/40	15/17697	0.000513401	0.016797974	0.011090075	WDFY3/ZFYVE1	2
MF	GO:0044389	ubiquitin-like protein ligase binding	5/40	308/17697	0.00061728	0.016797974	0.011090075	BAG1/CASP8/PRKAR1A/CXCR4/ATF6	5
MF	GO:0001618	virus receptor activity	3/40	74/17697	0.000620475	0.016797974	0.011090075	CD46/NPC1/CXCR4	3
MF	GO:0104005	hijacked molecular function	3/40	74/17697	0.000620475	0.016797974	0.011090075	CD46/NPC1/CXCR4	3
MF	GO:0005123	death receptor binding	2/40	17/17697	0.000663078	0.016797974	0.011090075	CASP8/CFLAR	2
MF	GO:0008234	cysteine-type peptidase activity	4/40	184/17697	0.000771575	0.017591902	0.011614229	CASP1/CASP8/CTSB/CFLAR	4
MF	GO:0016493	C-C chemokine receptor activity	2/40	23/17697	0.001222987	0.023777564	0.015698023	CXCR4/CCR2	2
MF	GO:0019957	C-C chemokine binding	2/40	24/17697	0.001332263	0.023777564	0.015698023	CXCR4/CCR2	2
MF	GO:0061134	peptidase regulator activity	4/40	219/17697	0.00147072	0.023777564	0.015698023	BIRC5/CASP1/SERPINA1/CFLAR	4
MF	GO:0001637	G protein-coupled chemoattractant receptor activity	2/40	26/17697	0.001564313	0.023777564	0.015698023	CXCR4/CCR2	2
MF	GO:0004950	chemokine receptor activity	2/40	26/17697	0.001564313	0.023777564	0.015698023	CXCR4/CCR2	2
MF	GO:0019956	chemokine binding	2/40	32/17697	0.002367023	0.029982292	0.019794403	CXCR4/CCR2	2
MF	GO:0030291	protein serine/threonine kinase inhibitor activity	2/40	32/17697	0.002367023	0.029982292	0.019794403	CDKN2A/PRKAR1A	2
MF	GO:0035255	ionotropic glutamate receptor binding	2/40	32/17697	0.002367023	0.029982292	0.019794403	CANX/PTEN	2
MF	GO:0030551	cyclic nucleotide binding	2/40	36/17697	0.002989395	0.034240595	0.022605748	FKBP1B/PRKAR1A	2
MF	GO:0002020	protease binding	3/40	128/17697	0.003003561	0.034240595	0.022605748	SERPINA1/PTEN/CFLAR	3
MF	GO:0016504	peptidase activator activity	2/40	38/17697	0.003326286	0.035419122	0.023383815	CASP1/CFLAR	2
MF	GO:0070851	growth factor receptor binding	3/40	134/17697	0.003417635	0.035419122	0.023383815	ERN1/PTEN/VEGFA	3
MF	GO:0005126	cytokine receptor binding	4/40	286/17697	0.003863033	0.038294413	0.025282092	CASP8/VEGFA/CFLAR/CCR2	4
MF	GO:0043028	cysteine-type endopeptidase regulator activity involved in apoptotic process	2/40	42/17697	0.004050714	0.038481781	0.025405793	BIRC5/CASP1	2
MF	GO:0004715	non-membrane spanning protein tyrosine kinase activity	2/40	46/17697	0.004841659	0.042457629	0.02803066	EIF2AK2/PTK6	2
MF	GO:0032813	tumor necrosis factor receptor superfamily binding	2/40	46/17697	0.004841659	0.042457629	0.02803066	CASP8/CFLAR	2
MF	GO:0035254	glutamate receptor binding	2/40	47/17697	0.005049649	0.042641479	0.028152038	CANX/PTEN	2
MF	GO:0019887	protein kinase regulator activity	3/40	180/17697	0.00775698	0.063163976	0.041701055	CDKN2A/NRG1/PRKAR1A	3
MF	GO:0004860	protein kinase inhibitor activity	2/40	63/17697	0.008917746	0.070111931	0.046288117	CDKN2A/PRKAR1A	2
MF	GO:0004857	enzyme inhibitor activity	4/40	375/17697	0.009939265	0.073832504	0.048744451	BIRC5/CDKN2A/SERPINA1/PRKAR1A	4
MF	GO:0019210	kinase inhibitor activity	2/40	67/17697	0.01003863	0.073832504	0.048744451	CDKN2A/PRKAR1A	2
MF	GO:0017022	myosin binding	2/40	71/17697	0.011218799	0.078339737	0.05172014	CXCR4/RAB11A	2
MF	GO:0019207	kinase regulator activity	3/40	207/17697	0.011338646	0.078339737	0.05172014	CDKN2A/NRG1/PRKAR1A	3
MF	GO:0019003	GDP binding	2/40	74/17697	0.012142167	0.08114943	0.053575108	GNAI3/RHEB	2
MF	GO:0019905	syntaxin binding	2/40	75/17697	0.012457149	0.08114943	0.053575108	VAMP7/RAB11A	2
MF	GO:0004175	endopeptidase activity	4/40	427/17697	0.015396289	0.097509828	0.064376294	CASP1/CASP8/CTSB/CFLAR	4
