# Supplementary material for: Identification and cross-validation of autophagy-related genes in cardioembolic stroke
Source: Front Neurol. 2023 May 25;14:1097623. doi: 10.3389/fneur.2023.1097623 (PMC10248509; doi:10.3389/fneur.2023.1097623)
Supplement: Supplementary file 4 [file Data_Sheet_4.CSV]

Ontology	ID	Description	GeneRatio	BgRatio	pvalue	p.adjust	qvalue	geneID	Count	zscore
KEGG	hsa04140	Autophagy - animal	13/36	137/8076	8.97e-15	1.55e-12	9.92e-13	ERN1/CTSB/CFLAR/SH3GLB1/MAPK1/LAMP2/ATG7/ZFYVE1/PIK3C3/WIPI1/PTEN/RHEB/BCL2L1	13	2.496150883
KEGG	hsa04210	Apoptosis	8/36	136/8076	1.07e-07	9.26e-06	5.91e-06	ERN1/CTSB/CFLAR/MAPK1/CASP8/FAS/BIRC5/BCL2L1	8	2.121320344
KEGG	hsa01524	Platinum drug resistance	6/36	73/8076	6.96e-07	4.01e-05	2.56e-05	MAPK1/CASP8/FAS/CDKN2A/BIRC5/BCL2L1	6	1.632993162
KEGG	hsa01521	EGFR tyrosine kinase inhibitor resistance	6/36	79/8076	1.11e-06	4.82e-05	3.08e-05	NRG1/VEGFA/MAPK1/FOXO3/PTEN/BCL2L1	6	1.632993162
KEGG	hsa05163	Human cytomegalovirus infection	8/36	225/8076	4.95e-06	1.71e-04	1.09e-04	VEGFA/MAPK1/CXCR4/CASP8/FAS/CDKN2A/GNAI3/RHEB	8	2.121320344
KEGG	hsa05164	Influenza A	7/36	171/8076	8.39e-06	2.42e-04	1.55e-04	CASP1/MAPK1/RAB11A/EIF2AK2/CALCOCO2/CASP8/FAS	7	2.645751311
KEGG	hsa04115	p53 signaling pathway	5/36	73/8076	1.59e-05	3.94e-04	2.51e-04	CASP8/FAS/CDKN2A/PTEN/BCL2L1	5	1.341640786
KEGG	hsa05142	Chagas disease	5/36	102/8076	8.05e-05	0.002	0.001	CFLAR/MAPK1/CASP8/FAS/GNAI3	5	2.236067977
KEGG	hsa05131	Shigellosis	7/36	246/8076	8.76e-05	0.002	0.001	CASP1/MAPK1/CALCOCO2/FOXO3/PIK3C3/WIPI1/BCL2L1	7	1.889822365
KEGG	hsa04141	Protein processing in endoplasmic reticulum	6/36	171/8076	9.49e-05	0.002	0.001	ERN1/CANX/ATF6/EIF2AK2/P4HB/BAG1	6	0.816496581
