# Supplementary material for: Identification and cross-validation of autophagy-related genes in cardioembolic stroke
Source: Front Neurol. 2023 May 25;14:1097623. doi: 10.3389/fneur.2023.1097623 (PMC10248509; doi:10.3389/fneur.2023.1097623)
Supplement: Supplementary file 5 [file Data_Sheet_5.CSV]

Only Autophagy	Only GSE58294 DE-genes	Only GSE66724 DE-Genes	Only GSE41177 DE-Genes	Autophagy AND GSE58294 DE-genes NOT GSE66724 DE-Genes NOT GSE41177 DE-Genes	Autophagy AND GSE66724 DE-Genes NOT GSE58294 DE-genes NOT GSE41177 DE-Genes	Autophagy AND GSE41177 DE-Genes NOT GSE58294 DE-genes NOT GSE66724 DE-Genes	GSE58294 DE-genes AND GSE66724 DE-Genes NOT Autophagy NOT GSE41177 DE-Genes	GSE58294 DE-genes AND GSE41177 DE-Genes NOT Autophagy NOT GSE66724 DE-Genes	GSE66724 DE-Genes AND GSE41177 DE-Genes NOT Autophagy NOT GSE58294 DE-genes	Autophagy AND GSE58294 DE-genes AND GSE66724 DE-Genes NOT GSE41177 DE-Genes	Autophagy AND GSE58294 DE-genes AND GSE41177 DE-Genes NOT GSE66724 DE-Genes	Autophagy AND GSE66724 DE-Genes AND GSE41177 DE-Genes NOT GSE58294 DE-genes	GSE58294 DE-genes AND GSE66724 DE-Genes AND GSE41177 DE-Genes NOT Autophagy	Autophagy AND GSE58294 DE-genes AND GSE66724 DE-Genes AND GSE41177 DE-Genes
ATG4C	LOC101930489///LINC00152	SEC22A	RFC2	BIRC6		ARSA	ZNF627	HSPA6	SLC17A3		AMBRA1	BNIP3	PAX8	ARNT
C12orf44	HAS3	DKFZp451B082	GUCA1A	PTK6		ATF4	GCLM	THRA	ERCC4		APOL1	CCL2	PDE7A	ATG12
C17orf88	DEFB105B///DEFB105A	BEX1	MIR5193///UBA7	RAB33B		ATG10	ZNF781	TTLL12	TRPC6		ARSB		MSI2	ATG16L2
CDKN1B	TAF1L	LRRC2	CCL5	RB1CC1		ATG2A	IBA57-AS1	PXK	SPN		ATF6		PRUNE2	ATG2B
CTSL1	C3orf30	LDHC	CYP2E1	TBK1		ATG4B	ORC2	VPS18	ATP6AP1L		ATG16L1		MAP3K6	BECN1
EEF2K	ADGRG7	RASSF10	CYP2A6	TNFSF10		ATG5	PTAR1	SLC46A1	FILIP1L		ATG3		HDAC9	CTSB
EIF2AK3	PNPLA1	CADPS2	SCARB1			ATG9B	RTN4IP1	ZDHHC11B///ZDHHC11	HLA-DRB4		ATG4A		SEC62	CXCR4
ERO1L	FLJ32742///DCAF8L2	SYNDIG1L	WFDC2			BAG3	GALNT7	ATP6V1E2	KIRREL		ATG4D		BCL2L14	KLHL24
FAM48A	DEFT1P2///DEFT1P	SEC14L4	ADAM32			BNIP1	C14orf28	AFG3L1P	PGGHG		ATG7		FOXP2	MAPK1
FKBP1A	TAS1R2	LRRC20	PRR22			BNIP3L	ZNF208	SLC39A13	UST-AS1		ATG9A		TAB3	PIK3C3
GNB2L1	VN1R2	TMEM102	MSANTD3			CASP3	ST20-AS1	BEST4	IFT88		ATIC		ANGPT1	PTEN
HSPA8	TAS2R38	ZNF367	TIMD4			CDKN1A	PLCE1-AS2	TMEM106A	PHACTR2-AS1		BAG1		ZMYM6	RHEB
IFNG	ND6	KRT19P2	SLC39A5			CLN3	DUXAP10	TTC39C	FGFRL1		BAK1		SYN2	TP63
KIAA0226	OSTCP1	CXorf23	CILP2			CTSD	LOC100996385	EYA3	SLC45A3		BAX		PDE5A	ULK2
KIAA0652	ASH1L-AS1	PRO1082	TMEM196			CX3CL1	FAM185A	GIMAP1	A2ML1		BCL2		FCRL3
KIAA0831	C1QTNF9B///C1QTNF9	LOC153811///RNF130	CORO6			DAPK2	SEPSECS-AS1	CCDC65	SLC12A7		BCL2L1		ALS2CR11
NAF1	FGF7P3///FGF7P6///FGF7	MIR622	RAX2			DIRAS3	LOC101930235///TRIM49D2///TRIM49D1///TRIM48	FAM122C	BTNL9		BID		DIP2B
NCKAP1	UBE2DNL	ADGRG2	KLK8			DLC1	BTBD11	CFAP53	PODN		BIRC5		PUS10
NRG3	B3GNT5	MATR3	CATSPER1			DNAJB1	YIPF4	TRIOBP	SLCO1A2		CALCOCO2		C16orf46
PARP1	OK/SW-CL.36	LOC102723809	HOXD4			EEF2	GRAMD1C	CNOT7	LPAR5		CAMKK2		RXFP2
SIRT1	LOC100132686	HIST1H2BH	GSC			EGFR	C11orf54	CRYZL1	PHF21B		CANX		SALL3
TMEM49	ZACN	LINC01428	SP7			EIF4EBP1	TRIM6	PRSS33	PPP1R17		CAPN1		MACROD2
WDR45L	ZNF385B	ZNF154	MCMDC2			FOS	ZNF596	CBARP	GYPB		CAPN10		STK35
	UBR5-AS1	ATL1	CTCFL			FOXO1	LOC283588	RDH10	CLPX		CAPN2		CEP89
	LOC101928817	PPP1R13L	C4orf33			GAA	EPHA7	SRSF12	NPIPA5///NPIPB5///LOC613037///NPIPB4///NPIPB3		CAPNS1		FAM76B
	OLIG3	MC2R	TVP23C			GAPDH	AHCTF1	GAPT	GLB1L		CASP1		KIAA1109
	LOC101929583///LOC101928195///LOC100996643///LOC100133920///LOC286297	GTSE1-AS1	FAM71A			GOPC	ZBTB11-AS1	CLEC12A	ABCC1		CASP4		HECTD4
	MIR3150B///MIR3150A///LOC286149	NEB	FLJ30901///SCUBE1			GRID1	KL	BRF1	TRMT2B		CASP8		P2RY10
	KRBOX1-AS1	LOC101928446	ERICH5			GRID2	KIF4A	TTLL10	AJAP1		CCR2		KIAA0825
	LOC100996760	NUDT11	ENTHD1			HDAC1	LINC00674	CALR3	LOC101928710		CD46		CFAP65
	SSSCA1-AS1	C16orf87	TSSK3			HDAC6	HSPA13	ETV3	LOC286154		CDKN2A		LRRC28
	FAM181A-AS1	RPGRIP1L	WFDC6			HSPA5		WDR17	CDC42BPA		CFLAR		CHD2
	BCL10	IGSF11	TMEM266			HSPB8		ANKAR	ELK1		CHMP2B		FRMD4A
	WHAMMP2///WHAMMP3	MYO1H	GRIK1-AS2///BACH1			IL24		MBD3L1	MMEL1		CHMP4B		RBM33
	LOC100506606	TNF	NLRP5			IRGM		LINC00161	LOC100506405		DAPK1		HSD17B12
	LINC00282	NLRP8	ODF4			ITGA3		ABHD11	H2AFJ		DDIT3		CREBRF
	LINC01252	FAM174A	WFDC9			ITGA6		ACAP2	CROCCP2		DNAJB9		ZADH2
	LOC100506498	ANKRD26	C10orf25			ITGB4		GAMT	MID1		DRAM1		KLHL29
	C8orf88	PRORSD1P	KLHL10			MAP1LC3A		PTPRC	ATOH8		EDEM1		CKAP2
	LOC439911	PRKG2	ZNF485			MAP1LC3B		MAN1A2	PTPN12		EIF2AK2		SART3
	GTF2IP12	DAO	MFSD6L			MAP1LC3C		RAPH1	HEATR5B		EIF2S1		HAVCR2
	UBL4B	ABAT	LOC100653137///CDH23			MAPK3		SMCR8	RRN3P1		EIF4G1		ITPKB
	SMCHD1	ZNF718	MEGF11			MAPK8IP1		LACTB	VIT		ERBB2		TRMT61A
	LOC101060609	IFNA16	GPR182			MLST8		LACE1	BRSK2		ERN1		TCTE3
	LOC101928505	SPIN4	FAM167A-AS1			MTMR14		IDI2	LOXL2		FADD		RCC1L
	LOC100132077	NPHS2	SCGB1C2///SCGB1C1			MTOR		SLAMF6	FAM205C		FAS		OSGIN2
	LOC399716	GABRB3	DNAJC5G			MYC		GPBAR1	MAPRE3		FKBP1B		ST8SIA4
	TPPP2	WNT1	MBD3L2			NKX2-3		KCNE4	LOC100507520		FOXO3		CD80
	LOC101928988	UMAD1	ADAMTSL1			NRG2		HIPK1	MAGI3		GABARAP		DPYD
	PAQR9	PDCD4	FAM46D			PEA15		LINC01547	RTP1		GABARAPL1		LIG3
	LOC100129455	ST6GAL2	SERPINB11			PEX14		ATP6V1C2	MAN2C1		GABARAPL2		PDS5B
	STXBP3	LPP-AS2	DSCR10			PEX3		VTI1A	LOC100131170		GNAI3		NPAS3
	LINC01029	LINC00238	IRF6			PIK3R4		TAGAP	KIAA1549		HGS		TACC1
	LOC105378997	FOXG1	MPP4			PINK1		LETM2	SIX2		HIF1A		MINA
	LOC101929757	TVP23B	COBL			PRKCD		ZNF570	LOC285423		HSP90AB1		ZFP42
	LINC00540	PM20D2	ZSCAN20			PRKCQ		ALMS1P1	DOCK9-AS2		IKBKB		PHLDB2
	LOC101927164	SLC8A1-AS1	BRSK1			RAB5A		ABCC13	GPR39		IKBKE		MCTP2
	LOC105375527	CLSTN2-AS1	CRB2			RB1		IL12RB1	CNTNAP4		ITGB1		RGS12
	JAK2	GHR	CPA6			RPTOR		CNBD1	UNKL		ITPR1		CCNG2
	LOC101926984	LOC646383	WBP2NL			SIRT2		LINC00308	ZNF32-AS3		KIF5B		OTUD7B
	LOC339468	FKBP6	MTBP			SPHK1		JAK1	DZIP1L		LAMP1		GOSR1
	LINC00862	LOC105377276	TIGD4			TMEM74		ACACB	RALGPS1		LAMP2		RPRD1A
	LOC101927648	PCSK1N	NLRP11			TP53INP2		RFWD2	LOC100506813		MAP2K7		ZAK
	LOC101928937	NNT-AS1	CLDN19			TP73		STX6	INTS1		MAPK8		HIF3A
	GADL1	AQP11	IQCD			TSC2		UPK3BL///POLR2J3///POLR2J2///POLR2J	LOC284930		MAPK9		STAB1
	SH2D4B	TEKT4P2///MAFIP///LOC389834	SERPINA12			TUSC1		UPK3BL///POLR2J3///LOC441259///POLR2J2///POLR2J	LOC728095		MBTPS2		BAGE
	PLD5	IQCF3	BSND			ULK3		HERPUD2	KIAA1211L		NAMPT		KLF7
	YTHDF3	TRIM55	CLEC4C			WDR45		JMJD6	TRDMT1		NBR1		USP25
	LOC101926975	IL5	ZDHHC15					SRCAP	LOC101927365		NFE2L2		SCRN3
	LINC01619	RWDD3	RAI1					ARSG	SLFNL1		NFKB1		CXADR
	LINC00607	C7	BTBD16					ZNF101	TREML4		NLRC4		IRGQ
	LOC728073	ZNF442	MIPOL1					KLHDC7B	KIAA2026		NPC1		RPUSD3
	LOC643923///ELMOD1	DNAJC25-GNG10///DNAJC25	C6orf141					ATAD3B///ATAD3A	ANKRD13D		NRG1		CASC10
	LOC102725420///LOC102724888	DYNC2LI1	MYO3B					IL11RA	NAT14		P4HB		TSGA10
	LOC283475	KIAA2012	TRIML2					TNFRSF10A	HFE		PARK2		SLC19A1
	FAM200A	SLC7A3	GTF2A1L					RAD51L3-RFFL///RFFL	LOC403323		PELP1		ZNF451
	LOC101929959///BMS1P20	INTS6-AS1	TRPV3					UHMK1	MAPK15		PPP1R15A		TNPO1
	LINC01300	ATP1A2	MMP21					C5orf22	STK32A		PRKAB1		FGFR1OP2
	C3orf62	PHLPP2	TMEM190					PCDHGB7	ADPRH		PRKAR1A		FAAP20
	LOC105379426	GAL	KCNG4					SH2D3C	GLI2		RAB11A		STOML1
	F2R	HLTF	FAM223A///FAM223B					PPP1R3B	KIAA1456		RAB1A		LOC285097
	MYSM1	GRB7	IFNL3///IFNL2					SLC9A7	RARB		RAB24		KDM4C
	LOC101927339	NRL	CDC42SE2					DIP2A	SS18		RAB7A		TRIM50
	LOC101928940	RASGRP3	SPRR4					USP28	ELF5		RAC1		DLGAP4
	LOC105376292	PLA2G12B	TRNT1					KNL1	CDK8		RAF1		EML4
	LOC101928284	APOBEC3B	TMEM163					GRHL1	MIR646HG		RELA		ZNF654
	LOC729307	LOC102724951///LOC389831	PTPN11					SLC2A13	SFRP1		RGS19		LAYN
	ANKRD20A12P///ANKRD20A8P///ANKRD20A4///ANKRD20A2///ANKRD20A3///ANKRD20A5P///ANKRD20A1	TNFSF9	TXNDC2					CARD16	FUT6		RPS6KB1		OR2H1
	KAT7	C1orf87	ERC1					CARD16///CASP1	HLA-DRB6		SAR1A		APOL6
	M6PR///PHC1	HOXA11-AS	JMJD1C-AS1					DUSP19	ZNF488		SERPINA1		BBX
	HADHB	SLC27A6	LRRC7					CYB5D1	KLHDC7A		SESN2		ITSN1
	NBPF20///NBPF10///NBPF8///NBPF9///NBPF15///NBPF11///NBPF12///NBPF14	PSG4	DIRC1					NMNAT2	ATP6V1B1		SH3GLB1		SOS1
	SSB	LOC389247	DNAJB7					RXFP1	RAB3A		SPNS1		RSPH10B2///RSPH10B
	RAB5B	CEP44	UCN3					CEP170P1///CEP170	PURB		SQSTM1		LOC100240728
	PRDX3	RAB11FIP2	SENP8					DTD1	CROT		ST13		IQCA1
	IER3	C10orf82	CACNA2D4					CASC4	SLC30A8		STK11		CTBP1
	ACSL3	CA1	ARL11					ARPP21	SOHLH1		TM9SF1		PCBP1-AS1
	PLK2	AMER1	NIPA1					RICTOR	FASTKD5		TP53		SLC16A1
	UBE4A	KIF16B	TUBA3FP					WWP2	LOC101929372		TSC1		TMX2-CTNND1///CTNND1
	BIRC2	LIG4	CREG2					ST7L	CCDC136		ULK1		TTN
	KIAA0907	OLFM2	RHOXF1					C2orf15	TTC12		USP10		ARID5B
	LAMC2	FAM169A	ADAMTS17					KCNH8	NES		UVRAG		UBE2I
	SMARCA5	NRSN2-AS1	SNORA17B///SNORA17A///SNHG7					CIB3	EHD3		VAMP3		RECK
	ADAM9	TRMT10A	DHH					C9orf66	CELSR3-AS1		VAMP7		TMEM229B
	PFKFB3	LOC728485	ABRA					TMEM67	ARHGAP35		VEGFA		SRPK2
	KIAA0101	ABHD17B	PCDHGA4					HS6ST2	LYRM4-AS1		WDFY3		LMF1
	HMGN4		SLCO6A1					CAMKK1	ADAM30		WIPI1		TMCC1-AS1
	RNF103		PP2D1					ZNF625	ENG		WIPI2		TMED4
	OXSR1		KLC3					ZNF563	HPGD		ZFYVE1		LOC101927933///LRRC8C
	CKMT1A///CKMT1B		SLC16A11					CLEC4D	TRERF1				SPATA24
	ABCD3		LIN9					TLR4	PTPN21				EDIL3
	AMOTL2		SLC25A27					STMN1	MAFB				LOC101928307
	LYPLA1		GPRC6A					SIGLEC10	ELANE				IBA57
	SLPI		SLC44A5					WFIKKN1	KNDC1				ZNF704
	KLHL21		ZNF417					SENP1	CHCHD5				PPP1R26-AS1
	BAZ2B		HELB					KLF14	LINC00560				MB21D1
	IRF2		SOCS4					BRS3	DIXDC1				KDM4B
	PSMA4		C8orf31					SLC26A7	PCBD2				LOC101930404///SNORD116-28///SNORD115-26///SNORD115-13///SNORD115-7///SNORD116-22///SNORD116-4///PWARSN///SNORD107///SNRPN///IPW
	FAM8A1		TSNARE1					DENND1B	SHD				SIPA1L2
	STAM		RFX4					ZNF619	STXBP2				CHPT1
	GGH		NXNL2					LOC101930171///LOC101930165///LOC101929858///LOC101060464///TCEB3CL2///TCEB3CL///TCEB3C	BAIAP2L1				NSUN4
	SRP54		LINC00205					RUSC1-AS1	TDRD5				KMT2A
	PROCR		TMX3					ASMTL-AS1	HCFC1R1				VPS37C
	FZD7		ZNF396					CD200R1	SPZ1				WDFY2
	PDE4B		SNX18					ATOH7	CAND1				PPP4R1L
	GCA		FBXO39					NKX6-3	TXNRD3NB///TXNRD3				LINC01550
	SEMA3C		B3GNT6					RIMS1	AUH				DNAH3
	KAT2B		ICK					PITPNM2	LOC101927133				LOC102723335
	WDR47		FAM71D					PCDH10	WEE1				DOCK5
	ACVR1		SLC26A1					AKNAD1	LNP1				LEMD1-AS1
	CLCN6		CLDN15					ATRIP///TREX1	TSTD2				LOC105377938
	ZWINT		RAB42					ZNF114	CAPG				RIN3
	TRIP13		PTCHD1					LOC100652931///RBMY2FP	GFRA3				CCND3
	TOPORS		M1AP					CNPY3	CPNE1				DEFB122
	NDUFAF1		ZSCAN4					SCAMP1	CD1C				LINC00173
	ELOVL6		VWA5B1					OR5P2	MIR4746///UBXN6				PARVA
	CHD1		LINC00311					TENM1	EPHB3				EPG5
	PROM1		HTR6					RECQL4	IFNB1				PIEZO2
	KIF11		MAGEB6					BICD2	FGF22				CDON
	PTPRZ1		CACNG6					SUOX	NME7				ZNF333
	CXCL1		LMNTD1					SDCCAG8	MS4A3				LINC00957
	AGTPBP1		CIRBP-AS1					ASB10	PAPPA2				IFT80
	NR4A2		AXDND1					SLFN5	MAST2				SHANK2
	MYH2		LINC00334					GPR78	SEC16B				CEBPZOS
	JADE3		TBATA					TAAR9	GSTP1				ALB
	SLC22A18		EXOC3L2					GNRHR2	SSBP3				RNF141
	VRK2		CABP4					OFCC1	HIST1H2AH///HIST1H2AG///HIST1H2AM///HIST1H2AL///HIST1H2AK///HIST1H2AI				N4BP2L2
	PLS1		TNFRSF13C					BCL2L11	IMPG2				GS1-124K5.11
	BMP5		CAMK2N2					CCDC69	TNNT2				SRRM5
	PRL		ANKRD30BP2					NFX1	SHISA9				CD6
	KLK11		KCNG3					C5orf24	LOC101927331				PPP4R3B
	C5		LINC01312					NKD1	METTL14				LINC01352
	TCN1		NETO1					STK38	TFDP2				PITPNC1
	ALKBH1		FMR1NB					CLSPN	ODF2L				LRP1
	SLC25A40		GCSAML					RBAK	COL27A1				SLC1A3
	NME6		SIGLEC11					WDR62	ADRA2B				MGAT4A
	ZNF197		IL23R					SVEP1	AQP4				UBE3D
	CEP162		MAGEB18					TC2N	GPR26				SOBP
	TNFAIP6		CD276					C9orf72	C6orf62				FNIP2
	DSC3		IFNL2					KCTD18	IDUA				TOR1AIP2
	WT1		IFNL1					PLXNA3	FABP4				RBSN
	RAC3		C4orf36					ADPRHL1	CEP83				STK4
	LHX2		GRK7					SYNRG	TWSG1				STRN
	ABCC2		PDE8A					CDH24	CXCL14				SERAC1
	GPR17		NLRP6					ZNF777	FAM83E				SIRT5
	NME5		ZCCHC5					SH2D1B	OIT3				SEPT7P2
	GRB14		ZIC5					RASEF	LRCH1				ZNF595
	ZNF239		LOC149373					ZNF441	LOC389831				LOC101930243///LOC101929865
	NTS		GABRG1					ANKFN1	DRAIC				LOC100130502
	HSD3B2		PANX2					KRT78	PSG6				LOC101929240///SNRNP200
	FOXD1		CFAP161					CCDC7	HIC1				WARS
	ZKSCAN7		NEUROD2					ZNF512	SYNGAP1				SPTBN1
	CD19		C5orf17					LUZP1	ZMYND8				RPS15
	TCL1B		LINC00208					RMDN2	LOC101929787				PLD3
	UGT2B4		LRRC15					ITIH5	LOC101928651				CTBP2
	CYP4F2///CYP4F3		B3GNT7					FANCB	SNAI1				SLC9A3R1
	ZNF702P		ZNF645					CCDC57	ASAP3				IVNS1ABP
	AKR1B10		SGCZ					SMC1B	LRRC1				RPA1
	GAGE12D///GAGE12F///GAGE2A///GAGE12H///GAGE12E///GAGE12B///GAGE12C///GAGE12G///GAGE12I///GAGE7///GAGE6///GAGE5///GAGE4///GAGE2C		LOC100507431					BRWD3	LOC100129503				PSMA3
	HP		WNT9B					GAL3ST3	SPANXA2///SPANXA1				DUSP3
	ASGR1		DNAJB13					SYN1	PBOV1				CALD1
	KCNJ2		FGF4					CNOT6L	LOC101926934				CYB5B
	CCR6		LOC142937					SLC36A1	ETS2				SRRT
	LOC101927057///OMG		LOC439933					LMLN	BACE1				TOX4
	LY6G6C		C11orf65					C17orf77	CPXM2				EGR1
	HMMR		FAM71E2					LSM14B	MRE11A				CLCN3
	GPC5		DYDC1					PLB1	ADGRG6				SAFB
	APOF		IL27					C20orf197	C1QTNF7				AZIN1
	RS1		IQCF1					SLC5A3	GUCY1A2				NET1
	CYP7A1		DEFB125					LOC101930343///CATSPER2P1///CATSPER2	CT62				RYBP
	SLC22A2		WFDC10B					SLC18A2	ATXN7L1				ZFR
	CA7		PKHD1					SSMEM1	FGB				LRRFIP1
	SULT1B1		REXO1L1P					LOC285696	CEACAM7				ARIH1
	ADAM21		CNTNAP5					MIER3	DKFZP761C1711				FARP1
	ALX3		SMCR5					TNRC6A	TPTE2P6				ST14
	ADH1A		ZIM3					LINC00889	IRF2BP1				KDM5A
	PPP1R8		NOX5					FBXL18	LOXL1				KPNA1
	GIP		DAOA-AS1					FAM129C	LOC440934				DPF2
	REV3L		GPR156					WDR64	AIFM3				PCM1
	LINC00597		SYTL5					FAM26D	WNK4				AMFR
	MEFV		ADGRF2					TFAP2B	MGAT4D				BRD8
	RBMY1J///RBMY1E///RBMY1D///RBMY1B///RBMY1F///RBMY1A1		HTR3C					CCDC13	LLPH				MTA1
	OR10H3		CD300LF					MRGPRX1	SPP1				STAG1
	ZNF718///ZNF595///ZNF208		GJA10					CSMD1	PP2672				BCR
	EIF3J		WNT9A					MACF1	TIMP3				UBE2B
	UBA3		PIP4K2B					AGBL4	CHIAP2				UNC119B
	ATP2B1		ODF3					RBFOX1	RPS23				TNKS
	NECAP1		WFDC13					LOC101060424///LOC653786///OTOA	ZBTB1				TLK1
	ANXA3		LINC00521					CCDC171	HTR4				GTF2A2
	TMED7-TICAM2///TMED7		GIPC3					VSTM4	SLC5A4				RNMT
	EXTL2		PGLYRP3					CCDC150	TADA1				IFNGR1
	CD200		OR6W1P					LOC150596	CNBD2				WRB
	MINPP1		H1FOO					KIRREL3-AS3	PXDN				R3HDM1
	CHRDL1		MYOZ3					LINC00615	BRD1				U2AF1
	SPAG1		BNIPL					SERPINA9	C1RL-AS1				PPP2R1B
	B3GALT2		ASB11					PALM2-AKAP2///PALM2///AKAP2	TMEM231				MUT
	GPR18		SDR9C7					CNOT9	ZNF852				RHOBTB3
	MAB21L2		OR5P3					VNN3	ZNF711				SGSM3
	SMG1P5///BOLA2///SMG1P2		TRIM40					COPS9	COMMD2				SMAD2
	GBAP1		CSN1S2AP					LINC00314	FLJ21369				TRIM14
	SLC4A4		WFDC12					NLRP14	AHSA2				GLS
	SLC16A7		STARD6					ZNF341	SARS2				NUP98
	PDCD10		C11orf40					RANGAP1	MED12L				LMAN1
	MLLT11		C18orf12					MBNL2	CCDC27				ARF6
	HSF2		DEFB119					CCDC125	THY1				SLC25A12
	B3GALNT1		FLJ45513///TAC4					VN1R5	DOCK7				CAPN7
	MGC12488		TIGD1					TAAR8	LOC100128840				SRSF5
	ALDOAP2		ALKBH5					TAS2R40	ME1				CCNA2
	TOP2B		THEM4					LOC100996919///CD8B	LOC101060521///POLR3E				HEBP2
	SNRNP27		SLC39A12					ATP6	LOC554206				MME
	KIF1BP		RNF168					SPAG11A///SPAG11B	GUCY2C				CUL5
	MAPK1IP1L///FCF1		LOC652276					SREK1IP1	GH1///CSHL1///CSH1				POLR2D
	STK38L		KLF11					POLE4	TINCR				CXCL12
	LOC102724229///RASA4B///RASA4		ANKLE1					SH3KBP1///ND3	HOXB9				ERCC1
	BBS4		LACC1					INSL3	NHS				UTP18
	DMXL2		TAPT1-AS1					SYCP3	ZCCHC7				RBMS1
	MORC3		RANBP3L					TMIE	PHC3				PPM1A
	OTUD3		KDM1B					FOXC1	C1QL1				RABGAP1
	FEM1C		ATP6V0D2					TRIM43B///TRIM43	ERICH1-AS1				CTAGE5
	ERI2		LHX4					EFCAB13	ERVH-1				TPST2
	METTL18		CEP19					FAM71B	PRDX6				PDGFB
	TMCO6///IK		PROSER3					LOC101929373///SLC9B1	CARMN				MNT
	NBPF20///NBPF10///NBPF8///NBPF9///NBPF15///NBPF12///NBPF14		GRIK5					PPARGC1B	CABYR				TK2
	DNA2		LRRN4					C18orf54	RFC5				ACOX3
	H3F3A		JPH2					LRCH3	XKRY2///XKRY				SYNGR1
	ZNF23		SSTR3					LRRIQ3	SC5D				KYNU
	CCL8		ADAMTS19					VKORC1L1	OR2F2///OR2F1				SLC2A5
	KIAA1107		DDX31					SP1	WNK2				NOV
	CTRL		UMODL1					C18orf25	LOC101929109				PCGF3
	NAT1		PARD3B					METTL6	ROGDI				VPS33A
	SAA2///SAA1		NEGR1					SGO1	ARMC6				NRF1
	HIST1H2AE		DCAF4L2					CBR4	LINC00221				LRMP
	OR1E1		STOX1					PIK3C2A	SOX21-AS1				ATP2B2
	RLN2		C20orf166-AS1					NLRX1	ST8SIA6-AS1				KIF23
	PTTG2		ARL10					CCSAP	LOC102725207///LOC100996760///ANXA8L1///ANXA8				KRIT1
	LILRP2		ZNF41					DUSP18	GPRIN2				NR1D1///THRA
	GPR1		AMMECR1					ZNF697	DCK				GNAO1
	TSPAN2		FAM117B					ZNF791	ACAN				PCSK2
	EPX		ZNF583					PRPF38A	FAM101B				SAP30
	PARD6B		OXER1					RHEBL1	PSKH2				TRIM3
	TUBGCP5		LINC00052					MCRIP2	RTN4RL1				DYRK1B
	DPY19L1P1		ZNF572					KCTD7///RABGEF1	HOXB-AS3				RDX
	ZNF549		ADAMTS18					AMER2	GCNT1P1				NF2
	LOC102724197///LOC100132705///GGT2///GGTLC1///GGTLC2///GGT3P///GGT1		HIPK4					RNF152	OPTN				AHDC1
	RLIM///PABPC1		NKAIN3					ADGRG3	PHOSPHO2-KLHL23///KLHL23				SPRR1B
	HNRNPCL4///HNRNPCL3///HNRNPCL2///HNRNPCL1		ASB16					ZFC3H1	TSC22D1				SNPH
	LOC102725136///LOC441666		MAGEE2					LINC00337	CCDC34				RBBP6
	TRBV16		ERVV-1					MCM9	ZNF385C				ACVR1B
	LOC100287387		FLJ30679					PRR14L	GSC2				STK17B
	LOC102723479		UTS2R					RASGEF1B	MFSD2A				LCP2
	PIP5K1B		USH1G					LINC01105	SERTAD4-AS1				CASP10
	PTENP1		SLC23A3					FBXL13	FAM124A				IRF5
	TSPAN13		RTTN					TCEANC	PARP14				CIZ1
	BAZ1A		UMODL1-AS1					CYP1B1-AS1	NRP2				PDE9A
	PRC1		MRGPRX3					COL6A5	ZNF264				SCYL3
	LOC101929356///ARL5A		ABCA13					C10orf67	TRMT10B				REPS2
	FBXO34		CSF3R					VPS13B	CD300LG				ASPH
	SDPR		DUSP5P1					ZBTB3	SIM1				HSD17B1
	LXN		DGKH					SESN3	KLRC2///KLRC1				SLC6A6
	KIF20A		KIF19					GOT1L1	PTK2				HIST2H4B///HIST4H4///HIST2H4A///HIST1H4L///HIST1H4E///HIST1H4B///HIST1H4H///HIST1H4C///HIST1H4J///HIST1H4K///HIST1H4F///HIST1H4D///HIST1H4A///HIST1H4I
	KCTD9		GPR82					LINC00504	GCAT				REL
	ESF1		RIBC1					SLF2	MBTD1				LRRC37A3
	CSGALNACT2		OXGR1					LINC00955	CFDP1				CPM
	CNNM4		CDC14C					C9orf84	D21S2090E				CLCA2
	RMI1		SULT1C4					BFSP2-AS1	CNTNAP1				RFX1
	SDHAF3		TEAD1					LOC171391	RAB11B-AS1				PDK3
	ESRP1		POU5F2					DCD	AKR1C4				RORC
	PRR15L		BEND7					IQSEC3	TMEM161B				ZNF143
	PBK		MAB21L3					ZDHHC19	HRH3				LIN7A
	GALNT14		SDE2					ALG14	RXRG				NDRG2
	OGDHL		UROC1					PPP1R21	LINC01243				WNT2B
	CEP76		PCDH15					ZNF564	UGT2A2///UGT2A1				PML
	ENOX1		KCNA6					B3GALT6	RRN3P3				SIGLEC6
	NDUFC2-KCTD14///KCTD14		ERVW-1					SNX21	B3GNTL1				CYTH3
	ALG6		DNAH6					ADAT3	LINC01226				XIAP
	PTCD2		DEPDC4					GATS	SCNN1D				SMARCA2
	KREMEN2		COX6B2					C22orf39	PDZRN3-AS1				SKIL
	VASH2		EPHA10					DTYMK	ARHGEF25				ATF7
	MFSD13A		PRO2949					LOC101928274///VSIG10	SEPSECS				SPAG9
	PYROXD1		PARP15					MIR6800///MED25	CAV2				AGFG2
	ZNF432		ARHGAP42					NT5E	NID1				ARSD
	ZMAT4		LINC01101					TRIM37	PFKFB1				FGF18
	TMEM255A		ATM					OSMR	MYO7B				PPP3CC
	GLRX2		NPHP3					RSPO2	MALT1				POU3F2
	GIPC2		CXorf58					USB1	LPAR1				ZNF117
	E2F8		LOC102724660///EFCAB3					RILPL1///SNRNP35	BTBD8				CDH11
	LONRF3		MGC57346///CRHR1-IT1					CEP57L1	FAM219B				USP2
	NOD2		RLN3					MYO10	SPTBN4				PHKG1
	ANKRD55		ADAMTS20					TTC37	PRDM6				CDK13
	MAP9		ABCC12					ZBTB24	COL11A2				ZNF200
	CASC1		LCAL1					C14orf159	SH3TC1				HOXD10
	PYY2		SLC17A8					MRAP	CDKN2C				TROVE2
	LRP12		C11orf44					ZNF24	SAMD10				MAGEB4
	TBC1D19		SATB2-AS1					TXNDC9	SV2B				SLCO4C1
	RERGL		SLFN13					DCAF8	GABBR1				PAX3
	ACKR4		C5orf64					CNOT1	PGGT1B				KIF25
	UBQLN3		ADAMTS15					SPTLC1	FAM98B				CYP3A43
	DMRT1		LY86-AS1					SETMAR	SPSB1				AIF1
	FSBP///RAD54B		FLJ31713					ZHX1-C8orf76	NAT8B///NAT8				HAUS7///TREX2
	SLC17A6		EDARADD					MVB12B	BEX4				DAZ4///DAZ2///DAZ3///DAZ1
	SERPINA10		CYP4Z2P					C12orf66	P2RY2				RBM39
	IDI2-AS1		MUC19					TMEM136	CWH43				OPRM1
	SLC12A6		AQP4-AS1					TMEM53	EFEMP1				AMPD3
	PPP4R2		FER1L6-AS1					DDX51	CNGA4				TNFRSF4
	RUNX1-IT1		C1orf127					TUBGCP3	FKBP8				GRIA3
	STXBP6		LOC100996634					TIRAP	GTF2IP7				TTLL5
	DENND1C		FLJ34503					ENTPD5	SEMA6D				SEMA6C
	A4GNT		LINC00304					TMEM185A	CXCL10				SEMA4F
	CCPG1		TERB1					SLC4A8	C1QTNF1				ABCC3
	CCDC70		ASB14					SSH2	LINC01333				PTGER3
	C7orf69		RPTN					C5orf58	LGI4				POLR3D
	NBEA		LINC00269					PARP11	ADGRA1				CACNA1E
	MAP3K7CL		C2orf61					CCSER2	GPRC5B				ABCC9
	GPR22		FAM9B					RUFY2	LINC01214				IKZF4
	PCDHB1		FLJ40288					WDR78	ZNF180				YBX1
	TNFSF18		HYDIN2					MAATS1	LPIN3				DDX17
	TAAR2		DNAH17					SLC33A1	LINC00665				RAB2A
	TAS2R13		SLC35G3					CLDND1	GPR4				MCM7
	TAS2R16		LOC100288966					OGDH	SGK494				ADH5
	LOC102723559		TMEM145					PHF21A	HS1BP3				ESD
	PAIP2B		C15orf32					GDAP2	APLF				DLD
	ZNF587B		TSGA10IP					WFDC8	MIR124-2HG				QDPR
	RACGAP1		LINC00477					ZMYND11	GPR45				UBE2G1
	CENPN		CCDC140					ZNF446	NEK4				IRS2
	ERV3-2		C17orf78					FAM53B	LOC101927610				ATP2A2
	ACE2		TEKT5					GOLGA7	CDH4				FERMT2
	METTL2B		KSR2					SH3KBP1	LOC101929219///C1orf186				CBR1
	RNF126P1		FBXL21					ZMYM3	TDH				HLCS
	PPIL1		MRGPRX4					ATP5S	MFSD14A				FZR1
	KRCC1		GPR6					FAM126B	RAB3GAP1				C1QTNF3-AMACR///AMACR
	ANLN		MDS2					SNX32	MUC5B				PRUNE1
	TRDN		GJD3					TRMT44	SLBP				TST
	STARD3NL		FERD3L					ICA1L	PARD3				FBP1
	SMARCAD1		DGKB					MEI1	PSMF1				CCHCR1
	JKAMP		NLRP13					KCNS2	RUNX2				ITCH
	PNPLA8		PCSK6					VPS50	MRPL51///SPTLC1				MYCN
	RRM2B		NLRP10					MGC45922	GRINA				SPHK2
	KBTBD7		COX1					LOC101929497	CBLN3				RIT1
	AADAT		SLC29A2					ARL17B///ARL17A	GRIA4				ATP2C1
	ZNF649		LMX1A					ZNF638	NUDT5				NRXN2
	TMOD4///VPS72		GPR101					STAG3L2///STAG3L3///TRIM73	CABLES1				GART
	CNTNAP3B///CNTNAP3P2///CNTNAP3		ILDR1					PCNX2	PGAM5				TAF5
	SYT3		ND2					FANCM	SRPX2				CDKN2D
	CELA1		TAS2R39					NOCT	KCNIP3				SGCD
	GALP		TMEM171					TRIM4	OGFOD1				CDK1
	DGAT2		TAS2R50					FAM160B1	DUSP4				TTPA
	BEX2		DDAH1					UHRF1BP1L	PACRGL				DDX49
	ACTR3BP2		PIANP					TTBK2	TRPM1				IGKC
	NIPSNAP3A		COX2					CYP19A1	CDH20				LEPROT///LEPR
	WDR75		CYGB					WDR49	TMEM98				GPD2
	TCEAL8		EFNA2					GABRA2	ATP9A				USP32
	CPEB4		IFNE					EIF4G3	GUK1				CDK19
	GPT2		THRSP					SUPT6H	HMX2				MFN1
	TTC14		CXorf36					NFS1	ZNF649-AS1				EPHB1
	SLC39A10		MAGEA10-MAGEA5///MAGEA5					HDAC4	HMGCS1				ARL6IP1
	ABHD17C		FBXL19-AS1					DOCK2	PSMD5-AS1				WIPF2
	KIAA1468		FAM27E2///FAM27E3					CANT1	CCZ1				LSM14A
	UXS1		BCRP3					DNAJA4	TONSL-AS1				PDS5A
	NR1D2		TAL2					FARP2	LINC01104				TUBA4A
	DDI2///RSC1A1		MUCL1					HELQ	MAFF				TMEM97
	FAM72A///FAM72D///FAM72B///FAM72C		ATL2					ATP23	IRAK4				LIMCH1
	EPC2		GRIK1-AS2///LINC00189///BACH1					DENND4A	LINC01569				PCMTD2
	NCEH1		LINC00189					GINS4	NEK5				NEDD4L
	EXOC6B		KLHL35					FCHSD2	TRIM24				MAU2
	VANGL2		LINC01198					PPP2R5C	POU4F2				CAP2
	TOMM40L		TRIM42					PDE1C	STIM2				RRAS
	ADAMTSL4		LOC84843					PADI2	ZNF251				TBC1D2B
	C1GALT1		C10orf107					VPS29	TUBA4B				NFATC2IP
	ZSWIM6		WEE2-AS1					ACTR2	LOC101929597///TBCD				PLEKHG3
	AMN1		TMCO5A					NELL1	ERBIN				CDS2
	LOC107985971		XKR6					CLEC7A	PROM2				CSTF2T
	MIR1182///FAM89A		TSGA13					TK1	CC2D2A				UBXN2B
	FBXO30		C9orf163					CTNNB1	LY6K				TTC28
	SBK1		HDX					SNX29P1///SNX29P2	CYB561				ZBTB22
	UBE2QL1		CDYL2					TAF5L	LOC101929524				DNAJC9
	CDCA2		SYT14					APH1A	SLC2A8				SP3
	NBPF26///NBPF10///NBPF14		TECTB					SPOCK3	LOC105378589				PGA4///PGA3///PGA5
	ZNF18		VWA3A					GGNBP2	TOMM40				MTMR1
	STXBP5		LINC00896					ATF3	CACTIN				LIN37
	ESCO1		HUS1B					DMWD	H2BFS				MYOZ2
	KLHL8		NPB					ZNF146	EGOT				IPO9
	LRRN1		KLC4					KIAA1217	SLC9A5				INSR
	LRIG3		TIPRL					KIAA0513	GPR157				DIS3
	LOC101927178///FAM177A1		PRF1					BEST1	PNLIPRP1				PATJ
	ZBTB34		FBXL14					DNAJC14	BMF				ARPP19
	CCT6P1///CCT6P3		B3GALNT2					HILPDA	OTOS				TPH1
	LLGL1///FLII		CHRM3					HNRNPLL	MIR10A				MIR612///NEAT1
	MBOAT1		LINC00525					CRTAP	FEZF2				SPRYD7
	UBLCP1		ZNF548					METTL26	MYL4				GRB2
	FZD3		ZNF644					FBF1	RPS10P7				KIAA0754
	LOC102725271///NTM		TBC1D32					ZBTB44	SAP30BP				BUB1
	EXOC8		B4GALNT3					SRGAP1	TAT				GSDMB
	ATAD1		LRRC43					ZNF808	RBM48				AKAP8L
	RBMXL1		AK7					ARMC10	HSPG2				NCLN
	WDR53		IRAK2					SAR1B	KCNT1				SEZ6L
	KLHL13		MGC16025					ATF6B	PTPRB				ZNF287
	PIFO		SPATA25					CEP70	LOC283516				BRCC3
	ACVR2A		NXNL1					MTHFSD	LOC101927391				RAB11FIP4
	SPHKAP		DCBLD1					RAD51B	HTR3B				RUNX1T1
	SAMD9		SLAMF9					PPA2	OR1F1				ZNF224
	TCTEX1D2		GK5					OSCAR	CSNK1G2				RASAL2
	ZNF776		LOC152048					PIK3AP1	THSD7A				UBE2J1
	CCEPR		WBSCR27					GHITM	PVR				MIR3656///TRAPPC4
	SOX7		LINC00638					ACSM5	ALDH1A3				C20orf27
	KBTBD3		ZC3HAV1L					CNNM2	TTC25				ANKRD10
	TOB1		C11orf45					RHOF	SMR3B				RBM22
	LYSMD4		FAM227B					DNAH14	CLK4				INF2
	METTL25		DTD2					ATP11B	TAF1				ZNF395
	NOS3		SPATA32					DCAF5	LOC100507022///KDM4B				OLFML3
	KANK4		C3orf49					PGM5	FGD5-AS1				WHSC1L1
	MUM1L1		TMEM252					SPPL3	CEP192				NANS
	SLC51A		KIAA1524					DYNLRB1	DNM3OS				PELI1
	SHISA3		FAM222A-AS1					APBB1IP	MFSD4A				STYXL1
	MS4A14		TLE6					CYB5R3	HAP1				RCOR3
	ERFE		LOC102725315///LOC727983///POM121L10P///POM121L4P///POM121L8P///POM121L9P///POM121L1P					PSMD10	TNMD				AKTIP
	OR51E1		PRR35					ETFBKMT	HPS6				NDE1
	CNTN3		NXPE1					RHOBTB2	MIR7111///RPL10A				44625
	ARID4A		MAGEA2B///MAGEA2					LENG9	LOC100128079				ZXDC
	ZNF469		LINC00315					SLC1A6	ZNF85				C11orf95
	PIWIL4		SPERT					ARHGAP27	TBX2-AS1				STX17
	LOC100288123		CCDC26					SYMPK	LOC105377443				SFT2D3///WDR33
	MIR302B		B3GALT5-AS1					CNKSR2	GLT8D2				VCPKMT
	LOC100505664		SPIC					TGOLN2	PDZD7				QRSL1
	SCP2D1		IGSF22					RUBCN	ACVRL1				PNKP
	IP6K3		DCST1					DGKE	FRA10AC1				TUT1
	CASD1		CSNK1G2-AS1					SIRPB1	AOC3				ETNK1
	TMEM31		NATD1					ASCC1	SLC6A5				PPCDC
	PCDHB14		ZSCAN10					MYT1L	GRIN2A				PID1
	NOG		SAMD3					CBFA2T2	EVC				PELI2
	TENM2		C10orf91					ZFYVE16	JRK				RASL11B
	N4BP2		ZNF99					MAST4	OGFRL1				ZNF562
	LYSMD1		SIGLECL1					CFAP61	LOC105370888				OGFOD3
	TRAPPC3L		KLF17					NUMA1	ZSCAN16-AS1				CHAC1
	GPR75-ASB3///ASB3///GPR75		CCDC105					NAIF1	LINC00482				SLC29A3
	MGC24103		CCDC122					ZNF586	C14orf79				GPR137
	CLDN18		C11orf42					LOC100130950	ETV4				NSUN3
	LOC100128751		DKFZp434L192					GGA1	LOC101928230				GPATCH2L
	RGAG1		POM121L8P///POM121L9P///POM121L1P					SRGN	CTAGE8///CTAGE4///CTAGE9///CTAGE15				AGPAT3
	RNASEH1-AS1		ZNF486					CMTM4	LOC339803				GTDC1
	LRRC55		EXD1					HNRNPDL	NEK7				WDR55
	RBM41		NBPF4					STAU2	TAF7L				EFHC1
	KCNJ3		C10orf126					PACSIN2	IRS4				FRAT1
	ZFP92		LINC00479					SLC23A2	CIB2				KIZ
	NECAB1		C9orf62					CCNY	RPGRIP1				XPNPEP3
	GABRA4		SLC22A24					TYMS	HCG4B				USP48
	SH3RF3-AS1		FMO9P					CDH7	LTN1				HELLS
	LOC283075		C7orf33					ATP8B3	UTF1				EFCAB1
	DKFZP586B0319		ACER1					CALHM3	FANCD2				JPH3
	HHCM		TAAR1					RELL1	RPLP2				LINC00312
	EME1		LINC00305					LINC00593	APPL2				EFCAB6
	SEMA4B		MIA2///CTAGE5					PDE4D	KIF6				LOC101928589///TMEM164
	LOC100129884		GPHB5					TRPM3	HOXA11				PRDM11
	LOC100287497		EXOSC6					RABGAP1L	SLITRK1				NODAL
	LOC101929645		RHOB					ZNF655	HPD				C16orf72
	DUSP15		CBS					TRIM7	LINC01126				SLC35E1
	LOC283357		SPINK6					ARHGAP29	UBD///GABBR1				DPP8
	RNF183		DPCD					IPP	STAT2				FAM162A
	LINC01003		CYP39A1					CLCNKB	MAMDC2				EPS15L1
	UNC45B		BORCS8					INPP5A	LOC102724364///SEC22B				SPX
	ST6GALNAC3		ZNF121					CD99L2	CCBE1				CCAR2
	ZNF594		RAB7B					SRCIN1	CDYL				CT55
	TCFL5		MAPKAPK5-AS1					DNAAF5	PON3				SCYL2
	LINC00472		BRICD5					PHTF2	POU3F3				DCAKD
	ZNF790-AS1		ASPHD1					MGC32805	ITGA11				NRDE2
	TMEM170B		DMRTC1B///DMRTC1					PDE8B	MXRA8				OSBP2
	PRSS35		ARHGEF28					UBE3C	RIN2				GPR27
	HMCN1		LLGL2					FBLIM1	LOC100507562				FOXP3
	C9orf135-AS1		BICD1					DPP6	FADS2				ITFG1
	HIST1H3E		TMEM239					SYT16	LOC100505711				EGLN1
	ZNF806///ZNF285		SMPDL3B					SNED1	AACS				MED17
	RNF175		XG					FBXO8	PTOV1-AS2				PPAN-P2RY11///PPAN
	ZNF439		DEUP1					SPIRE1	PLCD3				ZNF839
	C8orf48		DNAJA3					ACP1	F2RL1				WDR48
	CLIP1-AS1		GALNT18					PLA2G4C	ESRRA				LOC100507577///LONP2
	LOC101928461		NOL9					ASTN2	MYOCD				CLPB
	DMRTC2		SNAPC5					AGBL3	ZNF663P				SMIM10L1
	NAA25		MIR31HG					ADCY7	FGD2				ZNF335
	LOC100506113		SPIN3					STEAP3	PIGR				WLS
	MRPL45P2		TMTC4					RASSF5	C17orf82				DCUN1D1
	DNAJB8		CDCP1					USP36	GFRA2				TMLHE
	C1QTNF1-AS1		CCDC60					CYP4A22///CYP4A11	CCDC85B				ZNF703
	USP43		NLGN4Y					TOR1A	APCDD1L-AS1				RLIM
	LOC105370829		MSRB3					KIAA1257	CMC4///MTCP1				AP1M1
	TMEM56		ADIG					ELMO2	TMEM217				FARSB
	WWC2		SUGT1P3					PCNP	PLA2G12A				XPO5
	C20orf78		TWIST2					WDR37	RTEL1-TNFRSF6B///TNFRSF6B				SFRP2
	DGKK		MBLAC1					CSPP1	WDR27				AKIRIN2
	SPG7		CD300LB					CAMKMT	GABRR1				CHURC1
	TMEM182		C3orf33					S100Z	SCFD2				SMIM3
	LINC00936		LYNX1					ERCC8	LOC101928973				DDX20
	LINC01560		TRIM74///TRIM73					MLXIP	NEURL4				SPATC1L
	ZNF404		C11orf53					LOC101927746	GBP4				TSHZ3
	FAM21EP///FAM21FP		PLEKHS1					TIA1	SV2A				RGMA
	FRRS1L		MANEA					FCER1G	ZNF626				TMEM191A
	KCNRG		C5orf46					FRMD8	PATE1				CELF4
	MIR3671///MIR101-1		IZUMO1					CCDC36	LOC102723620				ZMYND15
	B3GAT2		SH3YL1					PRKD3	LTB4R2				CNDP1
	DCAF12L2		PTPRO					CFAP69	BACE2				TTYH2
	BDNF		GRIK1-AS1					SCEL	SLC35E2B///SLC35E2				KATNAL1
	FAM133A		ZCCHC13					LINC00598	TET1				MOV10
	LOC101927603		BAALC-AS2					SIK3	ANKUB1				GUCA1C
	LOC101930415		KATNAL2					FUT8	PKP1				MRPS25
	ITPRIPL1		ITGAL					PSIP1	FPGS				LINC00470
	AGAP9		ZNF638-IT1///ZNF638					RCBTB1	KCNC3				PRO1804
	NUP50-AS1		CERS3					KLHL14	C1QTNF6				FCRL4
	LOC101929050		DNAJC5B					ACAT1	MAGEA8				FCRL5
	CADM2		GPSM1					LOC554174	LINC01314				PMCHL2
	LINC01227		MORN1					NLRP12	CRYBB2P1				MGC12916
	CMAS		CENPL					ZNF641	GRWD1				MRVI1
	RASSF9		ERAP2					OK/SW-CL.58	CRYBA2				SLC44A1
	RUNDC3B		C9orf43					ZBTB26	SERPINE2				NAV1
	DYX1C1-CCPG1///DYX1C1		FLJ25758					SNX19	ATP5J2-PTCD1///PTCD1				SLAIN2
	MSS51		LOC101929134///HERC3					AREL1	ARHGAP28				ZFAS1
	ZNF615		NPAS4					ZNF733P///LOC285902///ZNF479///ZNF273	FNDC5				MIR4657///PURB
	FRG1EP		SVOPL					PTGS2	CD9				NDUFA11
	BMPR1B		LHFPL3-AS1					RBL1	CYP2A7P1				FAM217B
	LOC728730		MGC20647					IL16	ZC2HC1C				ZYG11B
	SNX8		LOC644852					ARHGAP20	NEDD1				FAM122B
	LOC100506302		RPS6KA5					LOC101927705///P4HA2	LOC101930476///LINC00476				PYGO2
	LOC101593348		STXBP4					BRD3	LOC102724009				BRWD1
	DEFB132		SLCO4A1-AS1					IDH1	KLK4				TBX3
	DARS-AS1		COG3					NAGA	TGM2				SLC45A4
	CC2D2B		STAP1					AVL9	TSPY1				TRAPPC5
	CYP3A7-CYP3A51P///CYP3A7		AQP12B///AQP12A					LPGAT1	POLA1				PTPMT1
	VWC2		GNB5					IKZF2	CTIF				RIMKLB
	LANCL3		SIAE					GTPBP3	LOC101929777///WNT3				RILPL1
	LINC00355		BTG4					WNK1	COL4A2				EXOC6
	CNTNAP3B///CNTNAP3		CALHM1					KCNH5	RGS5				JDP2
	LOC102724197///LOC100132705///GGT2///GGT8P///GGTLC1///GGTLC2///GGT3P///GGT1		NT5C1B-RDH14///NT5C1B					STAT5B	CBX7				EVI5L
	ZNF793		NR1H4					PPM1F	PKD1L2				GPALPP1
	LOC102723526		HACD1					PTGFR	LOC101928557				TMCC3
	SHISA8		NEK11					CACNB2	NLGN2				ZNF618
	ZNF850		TRAM2					FGF7	AMER3				ZFAND2A
	SNORD50B///SNORD50A		CST9					MIER1	FNBP1L				LYPLAL1
	SGPP2		LOC653581					CTDSPL2	H6PD				FBXO33
	NUS1P3		AZIN2					UVSSA	TMPRSS6				IKBIP
			UEVLD					SLC11A1	ZNF343				APTR
			FBXO7					ADGRA3	PKNOX1				PPP2R5E
			FIP1L1					PAXBP1	MMD				TBC1D24
			SMIM11A					ATF2	KLK15				SLC9A9
			REG4					FCHO2	LINC01279				ITPRIPL2
			SLC35F6					QKI	RNF125				LOC100499489
			JPX					MLLT6					ZNF526
			CFHR3					KIF26B					CCDC61
			ZNF674///KRBOX4					PGPEP1					LINC01116
			MOXD1					ST3GAL3					CLDN23
			C19orf47					PRKAA1					ZNF397
			HEATR3					TERF2					LUC7L3
			EPB41					ZNF277					ANO4
			TMEM37					C21orf58					SVIP
			SERPINC1					RMND1					SLITRK4
			THADA					DTWD1					RPRD1B
			RGS7					UBE2W					LOC389765
			TSC22D4					C1orf43					LOC100505498///TEX41
			NAALAD2					KCNIP2					LOC100996694
			FAM188A					RHOJ					CACNG8
			GSTCD					C8orf59					ZNF616
			LOC283861					RP1L1					SLA2
			OLFM3					RAPGEF6					DEPDC1
			VSTM2A					COL25A1					ASXL3
			C2					PPIP5K1					ZEB2
			SLC25A48					MAGI1					RASSF3
			APOBEC4					ASXL2					LINC00309
			WDR20					WFS1					NXPE3
			CFAP97					KLHL6					LINC01123///LINC01106
			YIF1B					CKAP5					MAML2
			SETD6					ARMC8					LINC01004
			GPR62					CDKL1					NRROS
			KCTD17					VWA3B					ZNF805
			SUV39H2					FOXJ2					MTFMT
			BPNT1					TTF2					LOC105379362
			DRC3					MCF2					VMO1
			LMNA					KCNH7					LOC100422737
			NKAIN2					POLK					ZNF182
			ANKMY1					ZNF26					UGT3A1
			PTBP2					GCLC					GPM6A
			MBLAC2					ITGA9					LOC101930114
			BCL6B					ZNF317					LOC100506675
			PALM2					RAP1A					SNRK-AS1
			TET3					PDXDC1					LINC00672
			RNF32					PPHLN1					C1orf228
			RGS11					C11orf58					LBX2-AS1
			DUOXA1					LOC285902///ZNF479///ZNF273					APEX2
			RPRML					GRIK2					DNAJC3-AS1
			CNST					FAM159A					DNAH2
			C17orf47					POF1B					LOC389834
			METTL8					PIGK					ACSM2B///ACSM2A
			FAM151A					AKAP12					MEF2A
			SYCE1					DUSP16					ZNF551
			LAPTM4B					CDH19					LNPEP
			CCDC187					FGD3					LOC100507330
			CEMIP					ASAH1					LOC102724487
			NLGN4X					OTUD5
			L3MBTL4					SYNCRIP
			TBC1D16					SLC39A14
			SCARA5					GTF3C3
			OR2L13					UBA6
			SPATA6L					PPP1R12B
			KCNMB1					CA8
			GLYATL2					TRAPPC10
			SLC6A11					AP5M1
			SLC9A1					TXNL4A
			LOC728175					CHD6
			44806					MCOLN2
			MTUS2					CELF1
			LINC00301					CLASP2
			KLHL30-AS1					FMN2
			ARHGEF2					SORBS2
			CNTN1					TTLL3
			CCDC82					LOC100507387///FAM153A///FAM153B
			CASS4					PRR5L
			RAB39A					C19orf66
			LOC389199					PIAS2
			CLDN20					FAM189B
			UBE2O					PTCH1
			DZANK1					DPY30///MEMO1
			ZBED1					44810
			CDK15					BPIFB6
			LOC280665					ANTXR2
			MTHFD2L					POFUT2
			SLC12A1					NDUFA10
			CCDC158					TNK2
			VWA5B2					UGGT2
			CYP2U1					TAPBP
			PTPN7					GUSBP2
			CMAHP					KDELR1
			DOK5					PTPRM
			SDC3					LINC00824
			TMEM135					GATA1
			PRR16					PIF1
			HMGCLL1					MBNL1
			MITF					ELAVL3
			DKFZP434K028					ZMAT3
			PRIM2B///PRIM2					MBD1
			RHBDL2					ZAP70
			MPHOSPH6					SAE1
			HYDIN					PTGIR
			ABCC11					SSH1
			ESYT3					NARR///RAB34
			PLA2G4D					PIK3IP1
			ABCC4					LILRA5
			ZNF678					SAMSN1
			ANKS6					RBM14
			ZSWIM2					Dbpht2
			EXOC3L1					OR10A5
			ACOT11					TREML1
			LOC388882					OR8D1
			VIL1					SMC1A
			LINC01234					SMOX
			TSPEAR-AS2					CMTM3
			LOC101928921					TNAP
			CCDC190					PNKD
			FGFR4					SCAMPER
			PDILT					TAGLN
			ACY3					MS4A4A
			LINC00051					CFL1
			LKAAEAR1					AGTRAP
			EQTN					CMTM1
			SLC9C2					ERVH-6
			RASGRF1					LYZ
			RAG1					CD79B
			WDR66					SF1
			SYNJ2					GEMIN7
			OR2C3					ATN1
			CDHR1					C7orf34
			SCARF1					RBM15
			ADAM22					MKL1
			TMEM26					GNG4
			CLRN1					GNG2
			EPB41L4A					CD79A
			LINC00612					PQLC2
			TRPV5					IRAK1
			LHFPL5					XRN1
			KLHL40					C11orf63
			CENPI					PHF23
			TSPEAR					ARPC5
			SYT9					C11orf57
			NDUFS4					CRISPLD2
			USP32///USP6					ARHGDIB
			TLL1					RHOA
			MGC40069					L3MBTL2
			ARHGAP25					THSD4
			ZNF843					ESYT2
			RPL13AP17					LRRC41
			LOC101928751					KLF6
			LINC01558					HNRNPM
			STPG2					MIR24-2///MIR23A///LOC284454
			SLC10A7					RBM18
			KLHL3					AKR1C1
			CCDC181					THUMPD3-AS1
			ATP6V0A2					PDHA1
			ENTPD3					HEXDC
			CD96					RNF207
			PER3					TTC28-AS1
			LOC101928787					LZTS2
			FAM9A					PSMD6
			FGD6					DCTN5
			BCL2L2					FRY
			CALN1					TCAIM
			STX19					KIAA2013
			PBLD					FAM120A
			IGHV7-81					CD55
			MTUS2-AS1					HINT1
			FHL5					FBXO28
			LINC00421					ATP5H
			SLC44A4					CSNK1A1
			LOC100287210					SMTN
			LOC101060604///SLC7A5P2///SLC7A5P1					LINC01138
			RGR					MTMR11
			AKR1E2					ZNF207
			LOC101927122					HHIP
			CCDC148-AS1					LINC01089
			C1S					SPEN
			PGC					RPP30
			PTH2					KDM6B
			GNG12					LINC00528
			LOC554207					RPAIN
			SCN1A					HEMK1
			EVC2					UNC13C
			ANO1					LOC105372881
			GALNTL6					LOC642533
			SLC4A5					DHX30
			ALS2					LOC105377832
			ECE2					MROH2A
			CARD14					TAF8
			WDR19					LINC00847
			MAK					RNASET2
			PTK7					ZNF814
			TPH2					LINC00408
			SLC30A5					BTG3
			UNC5C					SEPT7P9
			MEGF10					VCPIP1
			SLC38A4					CH17-408M7.1///LOC101929257///LOC101927468
			CDC20B					LOC645513
			TFAP2E					CADM1
			ITGB2					LOC101928818///PWRN1
			ETS1					PAPD4
			DDX53					FXYD2
			PIGQ					LOC105370178
			DNAJC11					ZNF366
			LINC00663					MESDC1
			NSAP11					CELF2
			ABCB5					MAPK12
			ADAMTS4					COTL1
			LARP4					HEATR1
			NOP9					RGL3
			CARF					ERICH1
			CXorf67					C6orf89
			MYO1D					ANKRD13C
			LOC645261					PHKG2
			SOHLH2					NAA15
			BAGE2///BAGE4					YPEL2
			BAGE2///BAGE3///BAGE5///KMT2C					VASH1
			ALOX15B					HEXA
			AP1S3					LOC101929734
			IL31RA					SCML4
			AFF4					FAM69A
			CCDC172					COL1A1
			ADGRG5					LOC105374989
			NAA16					LOC100507654
			LITAF					ZNF573
			BRINP1					NAP1L4
			SLC39A6					LOC286178
			PPP1R1C					NAV2
			IFIH1					EHD4
			IREB2					KLHDC4
			PDZD3					LINC00901
			BEST3					ELK4
			CWC27					DRP2
			IFNLR1					CASC2
			SLC2A4RG					LINC01553
			NPSA					CDK12
			TMCC2					TTC6
			TYR					GTF3C2-AS1
			SLC25A41					RBM6
			ZNF215					LINC01016
			GABRG3					LOC100288490
			FYCO1					SCOC-AS1
			RNH1					LINC00671
			QRFPR					GOLGA8M///GOLGA8IP
			SDS					POLR3B
			TGFB3					RAP2A
			AFAP1L1					LOC101927314
			CLCC1					DSG2-AS1
			SERPINB5					MEX3C
			SLC22A7					LOC101930578///TPTE2P2
			BPIFA4P					ARHGEF33
			BBS9					LINC00558
			CFI					SORCS1
			LMOD3					NT5DC2
			IMMP2L					LINC01270
			CA6					GABRB1
			PDZRN3					ZNF577
			APOL4					ZNF474
			GDPD1					GIT2
			CAPRIN2					LINC01330
			G6PC					ANHX
			SUGT1P1					ZDHHC14
			DAOA					LOC105375273
			OR10A4					CHD1L
			PTPRS					PERP
			KRTAP2-3///KRTAP2-4					LEPROT
			GSX1					LOC100271832
			OTUB2					LOC100505902///LOC285389
			KLRC4-KLRK1///KLRK1					LOC101927787
			GAFA3					GAB1
			CD209					UBAC2-AS1
			STH					HOTAIRM1
			TIMM10					UBE2G2
			CDC25A					LINC01128
			BPIFC					C5orf47
			ZAR1					LUC7L
			POSTN					ITGBL1
			LINC00520					KIF5C
			TRIB3					HECTD1
			TMEM192///ZNF320					ZSCAN30
			CCDC116					VPS53
			MAP3K19					EEF1A1
			EXD2					TMEM198B
			AKT1S1					FAM111B
			FAM138E///FAM138D///FAM138C///FAM138B///FAM138A///FAM138F					LOC101928837
			PACS2					KMT2C
			POLR2B					IRAK1BP1
			C3orf79					RAD54L2
			SEPW1					MEIOC
			PSMB8-AS1					RBPMS
			LOC101930400///AKR1C2///AKR1C1					TPR
			MICALL2					KIDINS220
			ERVFRD-1					LOC102724814
			PDSS2					TLCD2
			MTSS1L					ZNF519
			DNM2					AREG
			ADAM15					GTF2IRD2
			ANKRD36C					LINC00969
			ARMCX5					NT5C
			AGAP2-AS1					SUCLG2-AS1
			ST7-AS1					MIRLET7BHG
			EXD3					G3BP1
			CBX3					SQLE
			PRKCA-AS1					LRPPRC
			MIR205					PHIP
			LOC100130417					LOC101929141///CCDC144CP///CCDC144B///CCDC144A
			ASB16-AS1					LINC01141
			C17orf64					AGAP11
			C22orf42					LOC100506639///ZNF131
			DIAPH3-AS1					LOC284009///METTL16
			IGFBP5					LOC100130111
			LOC284939///MAPK8IP2					ACSL4
			MESP2					LOC100506497
			NBEAL2					ARHGEF7-AS2
			EME2					LINC01122
			LINC00893					PFN4
			GPR173					STIM1
			TTN-AS1					LOC101928718
			MIR124-1///LINC00599					PCCB
			MAGEE1					STRADA
			LOC100507564					C10orf55
			SIK2					NDUFA7
			CDPF1					PALLD
			LOC143286					PRR26
			HPF1					DSE
			LOC389906					LOC100507634
			LOC101928841					MPDU1
			LINC01260					PAQR3
			RASGRF2					WDR3
			TEX36-AS1					GINS2
			ARVCF					LINC00624
			ESRRB					LOC100132731///KIAA1257
			SAXO2					TBC1D12
			LOC105379178					TTLL4
			IGSF3					ARHGAP19
			LOC100505727					DCTN1-AS1
			LOC101927516					KCP
			ANKRD65					LOC107984534
			ANKRD36BP2					NFIA
			ZNF555					RUNDC3A-AS1
			LOC100507516					GALE
			LOC105376796					CCDC13-AS1
			C10orf90					AK8
			SRGAP2					ASAP1-IT2
			ZNF783///LOC155060					SMC5-AS1
			LOC100310756					POLH
			LOC375196					44627
			LOC100506271					LINC00550
			EIF1B-AS1					PIKFYVE
			LOC400756					LOC285847
			LOC105378732					GRK5
			C20orf202					NKTR
			MYRFL					LOC105372547
			MYT1					CEP128
			LOC101928896					LOC101928535
			TSEN2					ATP5SL
			SMIM21					LOC105377458
			LOC100506016					LPAR6
			POM121L12					FHAD1
			LOC100287015					NTRK3
			LINC00899					FAR2
			PRRT3					CNPY2
			MIF-AS1					LOC401134
			LOC150051					TMEM267
			ADAMTS9-AS2					ELMOD2
			LOC101929800///LOC101927424///LOC440896					LINC01087
			LOC100507389					PHC2
			ZNRF2P1					LOC100505658
			LINC00879					PCDH11Y///PCDH11X
			KRTAP19-1					FLJ35934
			KY					CD44
			C8orf34-AS1					HP11014
			LOC284219					NEMF
			TBC1D31					ZKSCAN1
			EXTL3-AS1					PLCG2
			LINC00606					ERGIC3
			TRAPPC12					NORAD
			LINC00928					KIAA0895L
			LOC100506274					SLF1
			ARHGAP22-IT1					SNHG4///MATR3
			C2orf72					CCDC174
			LOC105376166					HDGFRP3
			LOC283485					DDX3X
			LOC105378577					LOC730202
			LOC101805491///TMEM247					BAIAP2-AS1
			LINC01365					PEX13
			LINC00605					FAM43A
			LINC01210					ATP5J2
			NFIA-AS2					LINC00592
			C12orf74					SLC4A1AP
			LOC100506331					TARDBP
			DLG1-AS1					SRC
			LINC00692					CTNNA1
			MELTF					UBTF
			ENTPD3-AS1					AFAP1-AS1
			FAM229A					DR1
			HHIPL1					GOLM1
			LOC100506538					STX16
			FLJ31945					LINC00662
			LOC284513					ZNF740
			SPATA13					RFT1
			LOC401098					MIR1204///PVT1
			DPY19L4					PIGW
			C1orf204					EFCAB5
			TNFRSF10B					TSEN54
			LOC100506142					GIGYF2
			RPPH1					LINC00942
			WNT4					HOOK3
			LOC283887					ZDHHC18
			FAM216B					TONSL
			PRPSAP1					PLCG1-AS1
			MIR194-2					PGK1
			C20orf203					MPHOSPH9
			LOC652993					SYNE2
			LINC00930					PECAM1
			LOC105371967					PLEKHG2
			LOC101928238					MIR1199///MISP3
			PAXBP1-AS1					C14orf180
			RNF144A-AS1					ORAI2
			LOC400794					IGH
			ZNF837					LOC100506351
			DRAXIN					LOC101928623///LOC401320
			LOC100289090					ABCC5
			ALDH1L2					LPP
			LOC286087					BEND5
			LOC100132078					LOC100505609
			LOC105372607					DNM3
			LOC101929800///LOC101927424///LOC440896///PGM5					RPE
			LOC200830					LOC101928595
			LOC101928335					PAXIP1-AS2
			LOC100505853					LOC101060604///SMG1P3///SMG1P1///SLC7A5P1
			ALMS1-IT1					ZNF844
			LOC100652911					SLC2A11
			LOC101927138					DNASE1
			SMC3					VNN1
			KCNK10					CAMK1
			GAS1RR					AKNA
			LOC283484					LOC148709
			SERPINB6					LOC101930655///C7orf73///SLC13A4
			CASC22					FLJ37786
			LOC550113///UBA6-AS1					TUSC7
			ESPNL					PAPPA
			LOC105376530					PPARA
			LOC340107					GUSBP1
			LEXM					KANSL3
			LOC101929607					MLK7-AS1
			LOC100507250					SPATA22
			MIR4300HG					ZNF77
			LOC100287221					NOL4L
			HMMR-AS1					PDE1A
			RNF212					CH17-340M24.3
			LOC100653296///LOC100288778///WASH1///LOC100134445///WASH7P///WASH5P///WASH2P///WASH3P					DOCK4
			NIFK-AS1					GLMP
			OVAAL					KIAA0430
			LOC100505782					TEX10
			TFAP2A-AS1					FAM13A-AS1
			OOSP2					TMEM134
			MAMSTR					ZNF252P
			HAR1A					MAP4K4
			LOC101929132					NOL3
			LMTK3					SNX29
			SLC26A4-AS1					LOC100288637///ARHGAP11B
			ZNF561-AS1					C12orf49
			ZNF575					ZNF789
			HEATR6					DNAH1
			CHADL					RANBP10
			LINC00632					NSMAF
			DDX11-AS1					MKL2
			INMT-FAM188B///FAM188B///INMT					H2AFY
			CSMD2					TSPAN3
			LOC107984282					AP2A1
			LOC100132735					FRY-AS1
			HCG11					TM2D1
			NEK8					ATAD2B
			C14orf37					TMED5
			LOC100506258					LINC00908
			CARS2					DMRTA2
			C11orf87					LINC00907
			TPCN1					DESI2
			PABPC1L2B///PABPC1L2A					SEC23IP
			LOC283177					CLIP1
			PROSER2-AS1					CARMIL1
			LOC100506107					LOC100507353///CACNA1A
			LINC00648					TNRC18
			LVCAT1					CEP164
			ASPG					CEPT1
			EHBP1L1					MFGE8
			F11-AS1					FAT3
			LOC107161159					RPL32P3
			GEN1					UBALD1
			LOC101928231					ANKRD20A12P
			DPY19L2P4					C18orf21
			FLJ12825					MORF4L2-AS1
			LINC01465					PTPRE
			DPY19L2P3					EFCAB14
			CAPN14					44813
			LOC283665					SIRPB2
			CASC23					DHX36
			MCM8-AS1					NDUFB6
			PIK3CD-AS2					HCG27
			C17orf51					NUP153
			MCPH1					LOC158402
			LINC01268					FBXO9
			LOC440862///ATP6V1E2					FYN
			FAM161A					ACKR3
			LOC100507600					RRP12
			SH3PXD2A-AS1					TMEM80
			IGFBP7-AS1					SPATA19
			DKFZP564C152					KAT6A
			ZKSCAN8					LINC00910
			HNCAT21					RDH13
			TREML3P					KRAS
			DGCR10					PSEN1
			FLJ31104					NFYC
			LOC284578					LINC01013
			LINC00507					LCE1E
			PPP1R27					VHL
			LINC00320					LOC100507053
			LOC284788					ATXN1
			CBX3P2					ZC3H12D
			LINC01487					SKIDA1
			LOC339862					LINC00032
			FBRSL1					SNX29P2
			LOC100507403					SPATA41
			LINC00906					MCFD2
			MATN1-AS1					ANKRD18A
			ALKBH3-AS1					LOC105374676
			LINC01305					LINC01146
			VPS13D					TRAPPC13
			STBD1					SMIM7
			ST18					PRR14
			LINC01310					ZCCHC10
			PARD6G-AS1					C1orf61
			LOC283038					TCP11L2
			LOC101927870					LTBR
			LINC00870					LINC01366
			LOC401312					LOC100506844
			LOC101928002					SLC35G2
			LOC284080					VPS8
			KIF9-AS1					LRRC25
			LINC01622					LOC441666
			CCDC38					FANCC
			LOC283745					GYPA
			LOC101928877					LOC100505918
			POM121L8P					LOC101930421
			C7orf57					LOC100129917
			LOC101929748					LINC00441
			VWA8-AS1					FBXO42
			LINC00642					ATP13A4
			FAM170B-AS1					LINC00927
			LOC101929114					RHOQ
			RSU1P2					DDX60L
			LOC101928068					MED26
			TRIML1					USF3
			SAMD15					GPR12
			LINC01142					GBP6
			GATM					LOC100129447
			LOC101927604					KATNBL1
			ARMCX4					GRAPL
			CHRM3-AS2					NDST2
			LINC01021					PHKA2
			NANOS2					ZNF138
			LOC101928760					LINC00689
			CHN2					C9orf3
			IPO11					NUB1
			LOC105373958					SPG11
			LOC101928303					LTB
			PDE6B					LOC401220
			LOC101927967					ZC3H12C
			MAP3K14-AS1					LOC101927438
			CHIC1					LOC100288798
			LOC101929153					LINC00960
			C11orf31					ARHGEF12
			LOC101926944					LINC01410
			LOC105379186					TBX18
			FAM135B					ZNF605
			EFHB					COPA
			DISC1FP1					ZNF12
			LOC101929084					SAMHD1
			LOC105377421					ABI1
			INHBA-AS1					GRIK1
			LOC654841					RUVBL2
			PLA2G4E-AS1					LOC102725108///LOC101928910///FAM66D///FAM66B///FAM66C
			CFAP157					DDX42
			LOC253573					LOC401261
			GRID1-AS1					LOC100506731
			CASC17					BSDC1
			LINC01020					BTG1
			LOC101930370					ZNF7
			LOC100129175					ZNF483
			CEP112					CAMK1D
			STXBP5-AS1					SFXN3
			LINC01056					LOC645984
			LOC105374690					DLGAP1-AS2
			SIM2					DNAJC13
			ERVFH21-1					FCN1
			GSTO1					LOC399900
			ALPL					PAIP2
			PTRF					PLEKHM3
			CNP					PRKCA
			PHLDB3					LAMA3
			CDC42BPB					SLC25A25-AS1
			MTERF4					CCDC144NL-AS1
			RPS6KA2					LINC00937
			RPS9					C5orf56
			CEP78					MKLN1
			NAALADL2					WDR86-AS1
			STRAP					MIA3
			SLC1A2					SPAG16
			LOC441081					MIR3610///RAD21-AS1
			RABEPK					LOC101928682
			CP					WTAP
			EIF2B5					TMCO4
			FBXO10					FKBP4
			SNORA65					GLCCI1
			LOC283788					HIP1
			FAM78B					RBMS3
			LOC100287576///DGCR5					LINC01289
			TSPAN17					RP9P
			CSRNP3					LOC101927104///ENTPD1-AS1
			NUDCD2					ITGA1
			LOC100653149///LINC01296					ANKH
			PLXNA1					LINC00997
			LOC100131262					LOC101929713
			MGC16275					PIGL
			H1FX-AS1					DNAH11
			CYAT1///IGLV1-44///IGLC1					PRR7-AS1
			ZNF17					PLIN5
			LOC100507616///CLLU1					LOC102546299
			LOC284570///GPR37L1					CPXCR1
			ANKRD54					LOC101929741
			LOC145783///ZNF280D					ARHGEF7-IT1
			KCNJ2-AS1					NFE4
			NTN5					MCM3AP-AS1
			KDSR					LL22NC03-75H12.2
			TMEM184A					INIP
			PPFIA2					LINC00944
			LOC100132356					LOC105376323
			LOC100996549					CATIP-AS1
			TMEM72					C21orf91-OT1
			C22orf15					HSPC081
			COX17					LINC00342
			DET1					SCPEP1
			LRRC38					SIAH3
			AHNAK2					NBEAP1
			UG0898H09					AKT2
			ZNF599					SFT2D1
			KRT7					LOC105370737
			ANKRD24					MKNK1
			CTD-3080P12.3					TOR1AIP1
			LINC00265					ALG5
			A2M					SNURF///SNRPN
			LOC285500					FBXW2
			LOC100131496					CMTM7
			LRRC27					TOP1MT
			ZNF493					LINC01527
			CST13P					PABPC1
			FTX					DLGAP1
			FAM184A					ZNF568
			LOC728323					DNHD1
			LRTM2					GOLGA6L2
			C16orf62					LOC101927830///TMLHE-AS1
			BLZF1					LOC101928708
			LOC100131541					LOC101929398
			LOC101927377					LOC101927827///LINC01189
			LOC100508631					LINC01241
			TEX22					FAM217A
			LOC100996741///LINC00869					CACUL1
			LINC00417					LINC00619
			METTL17					ZNF107
			TMEM253					CRACR2A
			LOC101928020					DPY19L1
			SNORA17B					RSU1
			ZNF621					PGD
			RGPD4-AS1					LOC101928626
			RBFADN					NOS1
			DLGAP4-AS1					LOC105373113
			ADAMTS5					ZNF81
			SH3D19					TNRC6C
			C15orf57					RARS2
			GVQW2					NAV2-IT1
			PPM1H					CCDC14
			ZNF391					LOC101928850
			LINC00703					LOC105378470
			LOC100506207					LOC101930452
			PHEX-AS1					LINC01091
			HMGA2					VPS35
			MPV17L					DEFB108B
			FOXN1					GOLGA6L6
			STX17-AS1					GOLGA6L6///GOLGA6L22///GOLGA6L1
			NRXN1					AMZ1
			LOC284014					ANKRD30BP3
			SRRM3					XCR1
			VPS9D1-AS1					PEX2
			ZBTB38					ZNF429
			BORCS5					CCDC144CP
			LOC105369662					TAB2
			PIK3R6					LINC01568
			NFYC-AS1					LOC105372550
			LOC100133089					LOC105370613
			ZNF252P-AS1					LOC285181
			LOC105371401					LOC440602
			ZNF664					LOC101928009
			CCDC178					LOC101927166
			LOC102723694					LOC339874
			NBPF3					LOC692247
			ZNF831					TXLNA
			SLC2A1-AS1					LOC105376081
			MAPKBP1					LOC102723701
			LOC100506127					STAU2-AS1
			PNLIPRP3					LINC01180
			LINC00565					LOC101930343///STRC///CATSPER2
			LOC100506885					CTB-113P19.1
			SREBF1					LOC105374419
			LINC00924					LOC105375483
			HTATSF1P2					LOC101928551
			ZNF816-ZNF321P///ZNF321P					LOC102546226
			PLK5					CASC6
			RGMB-AS1					CCDC144A
			OSER1-AS1					ROCK1
			LINC00460					LINC01192
			SNORA78					BARX1-AS1
			RRP8					S100B
			THEMIS					RCBTB2
			LOC283922///PDPR					CNTFR-AS1
			FLJ13773					MIR548XHG
			C3orf52					SLC8A1
			EXOSC10					LOC101928314
			C4B_2///C4B///C4A					ZNF382
			EXOSC1					ATP11A-AS1
			LOC100128288					LOC101928196
			CACNA1G-AS1					RECQL5
			CLEC4G					LOC105374177
			ST20-MTHFS///MTHFS					MUC4
			ELFN2					LOC105375640
			BAHCC1					LINC01393
			ABI3BP					LOC101928741
			LINC00567					CCDC168
			LOC284600					NUDT17
			LINC01530					LOC100133669
			LOC644135					SIGLEC16
			MIRLET7DHG					SYTL3
			LOC101928047					C10orf128
			ZNF546					C7orf49
			LINC00894///LINC00893					CLECL1
			FAM87B///FAM87A					SF3B6
			RAB6A					ERVK13-1
			LOC100131860					COQ10B
			PRKXP1					SLC5A12
			CLEC4GP1					CSPG4P5
			LOC100996286					SNRPB2
			ST7-OT4					LOC101927647
			LOC101929054					SMARCC2
			SPDL1					NT5DC4
			CLU					LOC101927495
			PICSAR					KTN1
			CT83					LOC152225
			LACTB2-AS1					LOC729296///MIR646HG
			ZFHX4					TRIQK
			ZNF732					GLYATL1
			PCAT18					SLMAP
			CNPY1					IWS1
			LOC101929774					LOC647070
			LINC01532					LOC101927606
			SOCS2-AS1					VWDE
			LOC101928858					PLXNA4
			USP32P2					NLRP1
			DIO3OS					TEX9
			LOC101927416					ARHGEF7
			MAFG-AS1					ANKRD30B
			NXPH2					ZKSCAN3
			LOC101927668///MACC1					44621
			LOC101926921///DAB2					GVINP1
			LOC101928043					CARD11
			ATP1A1-AS1					MIR4313
			SPATA45					C5orf42
			SYT7					LOC285819
			TRPV6					MYLK3
			SMURF1					GPR89B
			ACKR2					LOC285889
			IL21R-AS1					STK24
			ZNF254					LOC654780
			LOC613266					UNK
			D21S2088E					NCOA3
			LOC100996693///SPEG					MAP3K13
			PROX1-AS1					LARGE-AS1
			LINC01583					LOC101929586
			MIR2682///MIR137///MIR137HG					NCKAP5L
			LOC100130357					CNDP2
			LINC00630					ANKFY1
			LOC101929549					LOC255177
			LOC100506526					LYST
			ACVR2B					SMPDL3A
			FBXO18					TRAF3IP2-AS1
			LINC01093					CLNK
			FCN2					PRTG
			C16orf54					LOC101927043
			LOC728868					FRYL
			CHDH					LOC100130078
			LOC728084					LOC101927869
			LOC285043					HOXA-AS2
			TMEM75					KRTAP5-AS1
			FLJ38773					LOC101929319
			LOC101927206					LOC339988
			LOC101927237					LOC101927286
			LOC101927710					LINC01533
			PIK3CD-AS1					LHX9
			LOC105378382					UBXN4
			LINC00184					ZNF33B
			LINC00892					NCALD
			JAZF1-AS1					MYCBPAP
			CSNK1A1P1					LOC101927157
			GRTP1-AS1					LOC101927467
			LOC101930262///GRTP1-AS1					CTD-2194D22.4
			MAMDC2-AS1					DDX6
			TENM3					IST1
			LOC100506999					PACRG-AS2
			LOC100506489					LINC00102
			GS1-24F4.2					ZNF292
			TTL					OSBP
			LOC101930303///LOC101930301///TRIM16L					LOC100289061
			TRIM16L					PIGX
			LOC100506379					UBR4
			TMEM221					LOC101928978
			LOC100507391					LOC105372069
			LINC01537					LOC414300
			MACROD1					TMBIM4
			ZNF718///ZNF595					SLC38A10
			ADAMTSL3					MIR15A///DLEU2
			LOC100130778					LOC101927018
			C21orf62-AS1					LINC00587
			KIFC3					TBC1D8B
			NALT1					NEGR1-IT1
			ALDH1L1-AS2					MAGIX
			EBF3					MLLT10
			LOC105375875					LOC101927783
			LOC105370475					ATP4B
			PCAT7					DEFB107B///DEFB107A
			LCN6					SOX6
			LOC100129129					CCDC141
			LOC100289094					PKD1L1
			LZTS1-AS1					TMEM132B
			CDKN2B-AS1					SLC25A45
			GPATCH11					ZDHHC2
			MIR99AHG					NOS1AP
			CECR5-AS1					ANO8
			LOC102723757					AHNAK
			LOC728353					INPP5B
			LOC101928211					CTBP1-AS
			LOC105369167					LOC401324
			LOC101927253					LOC101928269///LOC100506403///RUNX1
			SYCE1L					BTRC
			ZFHX4-AS1					SNX20
			LOC100506314					ZSCAN23
			SLC25A34					FCRL2
			SYF2					HSD17B4
			LIFR-AS1///MIR3650					LOC105369748
			LINC00645					SFXN5
			SAMD14					GPR141
			LOC646762					ZMIZ1-AS1
			TMTC3					LOC101929073
			CPEB1-AS1					AMN
			MCCC2					EARS2
			RTP5					MCF2L
			CYB5R1					LOC158434
			LOC729870					TBC1D7
			LOC101928191					PIGG
			DIAPH1					LOC100129620
			RAD51-AS1					YWHAEP7
			DLX1					FLJ33360
			SYDE2					RNF130
			LOC105372793					TPT1-AS1
			LOC401433///NUB1					CAST
			C1orf145					USP49
			LOC102723409					TMEM151B
			ARL5C					HOTTIP
			LOC100133039					CAD
			LOC101928054					LOC102723927
			LOC643549					DTHD1
			LOC101927069					LOC100630923
			INTS10					LOC101928519
			CCDC66					LINC00700
			PCP2					ATP1A4
			LDLRAD4-AS1					LINC00693
			LOC101927066					LINC00491
			LOC105376360					MPP7
			ZC2HC1A					LOC100505555///ZNF846
			LINC00523					ATP9B
			CSTF3-AS1					TXNDC8
			LOC102724352///LOC101930593					DOPEY1
			LOC101929248					DLEU2
			ASB3					KLF13
			AHCTF1P1///AHCTF1					SOX9-AS1
			CNR1					ESCO2
			HHLA2					SPANXA2-OT1
			SNAI3					PRMT5
			LINC01293					GSN
			LOC284242					LINC01442
			LOC645485					IFITM10
			CELF2-AS1					EDN1
			LOC285593					NAT16
			TMEM44					BTN2A2
			C12orf80					GLS2
			LOC221122					EMP1
			TMEM95					LOC101928225
			LOC101928590					LOC101927079///LOC727924
			LOC101927196					ZNF92
			LOC101929261					SETDB2
			LOC105370612					KRTAP8-1
			GRIK1-AS2					PRMT1
			LOC497256					AFF3
			LOC101928658					MAP3K2
			OTUD7A					MGST1
			MARK1					ELL
			LINC00298					ATF1
			LOC100127974					TFE3
			LOC105376037					RARA
			PTPRD-AS1					GRM5
			CFAP54					HPRT1
			NKPD1					TATDN2
			PGM5P2					PCDH9
			CLRN1-AS1					PWP2
			LINGO3					PMP22
			ARHGEF1					MROH1
			IPO5P1					CMTM6
			LOC101927543					MUC6
			LOC339166///WSCD1					TUBA1B
			CAPS2					FCGR2C///FCGR2A
			TSPAN10					DIP2C
			NR5A2					SMAD4
			LINC00705					FUS
			SAMD11					LOC100128281
			LOC105370424					METAP1D
			LCNL1					SNORD68///RPL13
			MRGPRF-AS1					PAK1
			LOC101928161					DUOX1
			AWAT1					RAB3IP
			LOC105373065					LOC102724891
			LINC00636					IKZF1
			TMEM26-AS1					BRPF3
			DLGAP1-AS3					ZNF428
			MAGI2-IT1					LOC441155///ZC3H11A
			LCE1B					NADSYN1
			LOC101928098					ACTG1P17
			LOC101928386					SLC17A4
			GRK4					ZGRF1
			LINC00382					CHML
			TIAF1					MFN2
			PLEKHA8					MYNN
			LOC105370549					PIEZO1
			LOC101927143					CARHSP1
			ZNF677					CALML4
			LOC101929552					SUZ12
			LOC101928845					TCEA1
			SLC16A1-AS1					RALGAPA1
			PRDX5					PPP1R11
			LOC101928132					MAF
			LOC100128993					DNTT
			LOC100128198					PLD4
			LINC00935					KCNK1
			KCNK15					LOC100996506///RETSAT
			LOC105373876					LOC100996506
			LOC105375839					LOC105375531
			TSPYL1					CWF19L2
			LOC101928327					PPP5D1
			TIE1					DKFZP547J0410
			KIAA1652					PPP2R3B
			KIZ-AS1					PDXK
			LINC01127					VRK3
			ITGAD					PLCE1
			LINC01153					TGIF1
			VSTM2A-OT1///VSTM2A					TYRO3P
			QTRT2					SPRY4-IT1
			TRHDE-AS1					ARID1B
			LYRM9					OR5AK4P
			LOC283856					ZNF160
			TMPRSS11B					OR8G1
			FLJ37035					OR4D1
			P4HA3					CLN6
			LOC101929745					LOC105376944
			LOC283731					PNN
			HEATR4					OR5J2
			LOC101927079///LOC727924///OR4N4					OR5H1
			LOC102723532///LOC101927079///LOC727924///OR4N4					OR10A3
			NEXN-AS1					OR1J2
			LOC151121					CD74
			LINC00996					SNORA74A
			ARHGAP22					ZNF29P
			HCG22					CT45A8///CT45A9///CT45A10///CT45A7///CT45A2///CT45A1///CT45A6///CT45A5///CT45A3
			DYRK3					ARL3
			LOC101929143					TRIM69
			LOC101928809					NUDT16P1
			LOC105376072					GALNT1
			LOC646743///TISP43					PIK3R2
			LOC101927735					LOC101927809
			LOC340017					LOC100505851
			LOC101928725					CHRNA10
			C19orf84					FGFR1OP
			RMST					SNAI3-AS1
			LOC105378052					ARMC9
			LOC101926959					INTS6
			ARHGAP26-AS1					IFT43
			SYT15					PAAF1
			LINC00112					CHERP
			TLX1NB					TBC1D1
			SLC17A1					LOC101927256
			LINC01088					C10orf76
			LOC645188					LOC101927814
			KRTAP10-11					MYH11
			PPIL6					ECM2
			LOC100133461					UROS
			LOC102725382					RP2
			ZNF169					SREK1
			LOC151657					LOC102725116
			FLJ31356					LOC100506083
			LOC284669					LOC643355
			PCOLCE-AS1					CCDC157
			SACS-AS1					LOC101928371
			HECW1-IT1					NCOA7
			LOC101928167					DDX50
			LOC400590					MTG2
			PRKCQ-AS1					CCDC90B
			MAOB					DCAF13
			LOC105371307					LOC101929528
			CDKAL1					FNTB
			LOC646241					CADM2-AS1
			LINC01425					LRTOMT
			TMC7					LOC101929007
			LOC101927211					STXBP5L
			LOC100507534					OPN5
			LINC00691					SPIRE2
			LOC101060553					SLC24A4
			LOC105376100					IQUB
			TXNRD1					OR8B2
			LINC01254					HNRNPC
			EYA4					INPP5D
			LINC01538					SRGAP2C///SRGAP2B///SRGAP2
			LINC01209					ADAM18
			SLC22A25					PCNX4
			LOC101929488					VMP1
			LOC101926962					CARD8-AS1
			CLDN11					LOC648761///FAM201B
			LINC00271					NEDD9
			LOC101928985					FAM13A
			LOC102723648					LOC440864///MSH6
			MTHFD1L					IGF2R
			GYPE					C15orf62
			LOC101929504					TDRD3
			LOC283482					SMARCA4
			TTTY7					MIR3945HG
			CDKL3					TP53BP1
			LOC101928539					SETD5
			LINC01360					LRRC63
			LOC728099					C3orf38
			LINC00485					FAM53A
			LOC101927228					TRIM13
			LOC100506122					PDLIM7
			LINC00397					GRAMD4
			CASC11					LZTS1
			LOC283387					MYO3A
			LOC101929657					LOC101927137///SCLT1
			TMEM105					ZNF826P
			LINC01581					PRCP
			LINC01019					LRRC74B
			LL22NC03-63E9.3					ZNF93
			LOC286083					INTS4
			LINC01516					FMNL1
			LOC100507033					DAB1-AS1
			RAPGEF5					ZNF91
			LOC339298					RNF187
			LINC00536					GPBP1L1
			MIR4290HG					SLC5A9
			LOC339622					LOC105375172
			LOC105370941					CCP110
			WARS2					ALCAM
			MAGI1-IT1					LRRC59
			LOC100422781					TET2
			LOC101927849					CSGALNACT1
			LOC101930630///STRC					TECR
			LOC101927876					LOC101929280
			OTX2-AS1					AGO4
			LOC101927450					PYM1
			LOC339975					PAFAH1B2
			LINC00242					PGM2L1
			MIR3663HG					CAPZA2
			DSG4					FAM160A1
			ERVMER61-1					TTC3P1///TTC3
			ATP13A5					DKFZP434L187
			DNASE1L3					SNX22
			LOC105378311					LILRB4
			LOC150005					LOC102724250///NBPF26///NBPF10///NBPF8///NBPF9///NBPF15///NBPF11///NBPF12///NBPF1///NBPF14
			LINC01204					LOC101929747
			ZNF660					BMS1P17///BMS1P18
			LOC100505716					FLVCR2
			PACRG-AS1					SAMMSON
			LOC284661					PTPN18
			FAM41AY2///FAM41AY1					HIRA
			KIAA1755					LIPJ
			EPHA6					EREG
			LINC01505					LOC102725051///LOC102723891///ANKRD20A4///ANKRD20A2///ANKRD20A3///ANKRD20A5P///ANKRD20A11P///ANKRD20A9P///ANKRD20A1
			LOC285627					IQCH
			LINC01242					GMNC
			LOC101927051					ZNF736
			LOC101928727					MLLT3
			MED15P9					XYLB
			MCHR2-AS1					COX10
			LOC105378702					FMO5
			LOC283585					MROH2B
			LOC101928443					CASKIN1
			LOC101928618					LOC105374928
			LOC101929123					LINC00276
			LOC284294					LOC101927292
			LOC101928185					LOC101928526
			LOC101928865					LRRC37A7P
			CPEB2-AS1					KCNMA1-AS1
			LOC101929312					LRRD1
			NPSR1-AS1					RFTN1
			LOC283214					LINC01585
			LOC105370832					LOC101927798
			MIR3180-2///MIR3180-1///MIR3180-3					TPP2
			LOC101927958					TRAF5
			CTU2					CCNYL2
			MYLK4					PHF20
			FFAR1					LOC101928255
			LOC101928861					SLC6A15
			LOC101927310					NHSL2
			LOC101928995					PREX2
			SSPN					BRD7P3
			LOC101927346					LOC101928525
			LOC101927494					LOC101928902
			LINC01514					LINC00566
			LOC101927592					NUDT3
			DACT3-AS1					CASP8AP2
			LOC101928273					LOC643711
			LOC283435					TBC1D10A
			OGFRP1					TMSB15B
			LOC101927058					RNF144A
			EPN2-AS1					GHET1
			LOC101928418					ZNF230
			LOC101929648					LOC101926916
			LOC105378419					MYO5B
			PRKG1-AS1					INTS7
			LOC101928309					FRRS1
			LINC01098					PPP6R2
			LOC101928491					LATS1
			LOC101928475					SPATA21
			SLC25A53					LOC101929210
			LOC728445					PRSS55
			NBEAL1					GATA4
			LOC101928823					ABCA1
			LOC101928326					TBL1X
			LOC101929384					BDH1
			LOC101928280					MLX
			LINGO1-AS2					STX8
			LOC101927537					ZNF709
			LOC101928565					EPT1
			LOC285692					ZNF746
			TAL1					LOC100133131
			LOC100421171					KLF3-AS1
			PSMG3-AS1					DDX52
			LOC102724640					FLG-AS1
			LOC286121					EIF4EBP2
			LOC101929151					ABCB4
			PRICKLE2-AS3					SCAF11
			TTLL7-IT1					ARHGEF10L
			LOC441178					OR51B5
			SULT4A1					XYLT2
			LOC101929662					PUM3
			LOC101927829					CMPK1
			LINC00895					MPZL3
			C12orf40					TCEB3
			CD81-AS1					KYAT1
			LOC101927636					MMP14
			LOC101929181					TRADD
			LOC101929224					CHURC1-FNTB///FNTB
			LOC283352					PLD1
			LOC105377925					DTX2P1-UPK3BP1-PMS2P11
			LOC100996624					BAD
			LINC01592					PRPF8
			LOC105370746					MIR6805///RPL28
			HS3ST3B1					ARF3
			IGHV4-31///IGHM///IGHG1///IGHA1					RPL21P28///SNORA27///SNORD102///RPL21
			DYNC2H1					RPS27A
			LOC100128843///CHFR					EIF3F
			PHF2P1					RPS5
			MIR4296					RPL34
			LOC105377105					NARS
			ZPLD1					STARD7
			C1orf167					SLC25A3
			LOC284798					CTDNEP1
			LOC100505635					PSMB2
			LINC00838					KHDRBS1
			C14orf39					ERH
			LOC286068					GATC///SRSF9
			LOC157931					ABCF1
			TRIM64EP					DAD1
			DOCK4-AS1					YY1
			LOC100506730					JTB
			LOC100130987///RAD9A					SART1
			LINC00163					SPAG7
			LIPC-AS1					TAF10
			LOC101928580					C1D
			LOC101927734					RNPS1
			PPP4R3CP					NPM1
			LOC101927582					SNX3
			LOC101927815					HNRNPD
			LINC00424					RPL14
			LINC01359					KXD1
			LOC101928833					OAZ1
			CHL1-AS1					ATP6V0B
			ZNF90					KARS
			SKIV2L2					H3F3AP4///H3F3B///H3F3A
			LOC101928298					TCEB2
			LINC01526					COX4I1
			LINC00555					TMED2
			LOC101928739					FNTA
			DCAF4L1					RPS25
			ZNF491					ATP6V0E1
			LINC01107					ANAPC5
			LOC642426					HNRNPU
			NAV3					MIR3652///HSP90B1
			KAT6B					WDR1
			USPL1					AP2B1
			SGSM1					CLTC
			ZNF578					LASP1
			LOC286058					SF3B2
			EPHA1-AS1					TMEM59
			LOC574538					CALM3///CALM2///CALM1
			SLC7A11-AS1					CAP1
			SNTG1					SETSIP///SET
			LINC01579					YWHAZ
			LOC101927165					HDLBP
			BCORP1					MARCKSL1
			FAM169B					NUCB1
			PDK4					EIF3CL///EIF3C
			LOC101927587///LOC101927560					GLUL
			LINC00664					LDHA
			TRAPPC2					SSR2
			LOC101928583					SLC25A5
			LOC286177					S100A11
			C15orf54					CTSA
			SV2C					TOMM20
			LOC101927359					UBE2D3
			MRPL23					UBE2L3
			LOC283112					PTTG1IP
			LOC100509814					GRN
			LOC105372762					HMGB1
			CARS-AS1					GLO1
			CLVS2					YWHAQ
			DNAH10					DDX24
			LOC101929260					KDELR2
			CASC15					PRKCSH
			TCEANC2					GOT2
			LOC101929147					LOC101929368///FKBP1A
			EBF2					SKP1
			LOC101927623					MAPRE1
			THEM5					OS9
			LOC101928622					ACTR1A
			LOC340090					CAPRIN1
			LOC339539					SNORA70///RPL10
			LINC01343					PPP1CC
			WDR60					PTP4A1
			LOC101929473					NACA
			LOC101927641					SUMO3
			THSD4-AS1					RPS27
			FCER1A					TPP1
			LOC339978					GNB1
			LOC101927660					FTH1
			LOC101930657					CALU
			LINC01271					ARL6IP5
			LOC101928144					DPYSL2
			LOC440704					MAT2A
			CARD19					LOC100506248///MIR1244-2///MIR1244-3///MIR1244-1///LOC728026///PTMA
			LOC400541					PTMA
			CYP17A1					BZW1
			LOC284263					ANXA5
			LINC00437					PSMB7
			LOC101929505					IQGAP1
			DLG5-AS1					ACO2
			LINC01121					DAZAP2
			LOC340074					MCL1
			LOC101927040					HSPA1B///HSPA1A
			LOC146513					HSPA1L///HSPA1B///HSPA1A
			KRT40					ACTB
			TEX26-AS1					SARS
			LOC285191					TMBIM6
			SAMD12					LMAN2
			LOC101929279					HSPD1
			ZSCAN1					ZYX
			LOC101929413					CIRBP
			LOC101927447					PAFAH1B1
			LOC400548					ATP5O
			LOC105370629					TPI1
			RORA-AS1					PLOD1
			LINC01097					PSMD2
			LOC151484					RPS21
			FGF10-AS1					MAP4
			LOC105372520					EPRS
			IGF2BP2-AS1					SARAF
			FOXN4					AHCYL1
			FAM155A-IT1					H2AFZ
			LOC101928847					NCOR1
			CTD-2297D10.2					FLNA
			LINC00964					RNF114
			LOC101928553					S100A10
			LOC284632					PSMB1
			LINC00299					CCT4
			LOC102724449					DNAJA1
			PRR20E///PRR20D///PRR20C///PRR20B///PRR20A					PSMD4
			LOC286114					CKB
			LINC00092					RHOC
			USP3-AS1					PGAM1
			DNAJB8-AS1					STAT1
			LINC01362					SSR1
			LOC101928101					TRA2B
			LINGO1-AS1					MGEA5
			LOC644090					PPM1G
			LOC339260					TAGLN2
			LOC101927044					RAB14
			LOC101929288					TMED10
			NMRK1					VCL
			C3orf56					DCTN2
			LOC100507351					CALR
			WWTR1-AS1					RERE
			LOC101928277					HSBP1
			LOC339807					LOC101927733///HMGN1
			ERV3-1					SEC31A
			FAM166A					GLUD1
			LOC101928886					MLF2
			LINC01342					ARPC1A
			ZNF229					IMMT
			LOC100130285					SSRP1
			LOC101927379					CLTA
			LINC00210					SEPHS2
			LRRC37A5P					RPL31
			TLR8-AS1					UBA1
			DSCAM-AS1					ABLIM1
			LOC101928389					SERP1
			ROR1-AS1					ACTA2
			LOC105372404					TAX1BP1
			DIO2-AS1					MDH1
			LOC339568					CD59
			METTL15					SERPING1
			WDR11-AS1					PSME3
			LINC00894					TRIM28
			LOC339666					IPO7
			LINC01115					ACTR3
			LOC101929297					RBM14-RBM4///RBM4
			LOC101928283					CKAP4
			LOC101928417					TMEM189-UBE2V1///TMEM189///UBE2V2///UBE2V1
			LOC101928271					SSR4
			LINC01231					PRDX2
			LOC101929517					RPN1
			AOX2P					ANXA1
			MIR4435-2HG					JUP
			LOC100288238					YWHAH
			LOC101929002					EIF5B
			GLB1L3					CD99
			LOC101927502					LDHB
			FAM86B3P					HADH
			LOC101927513					PFKP
			FAM45A					DUSP1
			LOC441086					HNRNPA0
			EP300-AS1					GOLGB1
			LOC101929133					STOM
			LOC101928449					LOC100996696///PABPC4
			LOC340357					PSMC2
			SRRM2-AS1					SF3B1
			FAHD2CP					SMARCC1
			LOC101929949					TM9SF2
			LOC101928160///ZNF707					SYNGR2
			LINC00358					SON
			WDFY3-AS2					PXN
			KCNQ1-AS1					ATP6V1B2
			LOC101927095					RBBP7
			LINC00929					RPS29
			LOC101928201					ARF4
			LINC01448					COPB2
			LOC441025					USP9X
			LINC00564					BCLAF1
			LOC105374042					NBPF25P///NBPF26///NBPF19///NBPF20///NBPF10///NBPF8///NBPF9///NBPF15///NBPF11///NBPF14
			ITGAX					THBS1
			LOC100287877					CSE1L
			ITGB8					TUFM
			LOC646522					PSMA7
			LOC101928135					COX8A
			LOC101927071					EIF5A
			CCDC160					ITGB5
			LOC101927406					MGAT1
			GPD1					ACLY
			LOC338694					RPL36A-HNRNPH2///HNRNPH2
			LINC00620					PJA2
			LOC101927865					COX7C
			LOC729083					ECHS1
			LOC101927313					RAB5C
			LINC01395					HAX1
			LINC01282					NMT1
			LOC255654					ARHGDIA
			LOC100289058					NUDC
			LOC101929872					TERF2IP
			LINC00486					UBA2
			AATBC					HTRA1
			LOC101926948					LRPAP1
			DNAH12					ITPR3
			IGFN1					PITPNA
			ARNTL2-AS1					SLC7A5
			LOC101927843					AMD1
			RNF17					PSMD1
			LOC101927363					CREG1
			LOC388456					CSTB
			HP09025					PCNA
			LOC100131270///LOC100129029					RRBP1
			LOC101927650					TNFAIP1
			LINC01169					PPP1R7
			LOC101927616					ERP29
			MGAT5B					SNORD83B///SNORD139///RPL3
			LOC105373418					RAD23B
			LOC100507065					SRRM1
			LOC101927790					NDUFB8
			FOXP1-AS1					ARIH2
			F11					ENO1
			LOC101927508					PSMD13
			NRG1-IT1					ILK
			LOC101927059					BTG2
			LOC102800447///LOC101930566					SPCS2
			LOC102723448					LOC101927673///OTUB1
			NADK2-AS1					PKM
			LOC105372953					CDIPT
			CLYBL-AS2					BAG6
			LINC01432					COX7A2L
			LOC101927526					SYPL1
			LOC101927362					PSMC3
			ERBB3					PSMA5
			HNF4A-AS1					HNRNPAB
			LOC101929269					TRAK1
			LOC101929019					MKRN1
			LINC00572					SDC1
			LOC101928907					SEC11A
			LOC101927534					TOP2A
			LOC105370580					LOC101060363///PPIA
			LOC100129603					WSB1
			LINC01545					MOB1A
			ZNF628					ANXA4
[truncated: 8,484 more rows]
