# Supplementary material for: Identification and cross-validation of autophagy-related genes in cardioembolic stroke
Source: Front Neurol. 2023 May 25;14:1097623. doi: 10.3389/fneur.2023.1097623 (PMC10248509; doi:10.3389/fneur.2023.1097623)
Supplement: Supplementary file 6 [file Data_Sheet_6.CSV]

Only Autophagy	Only GSE58294 DE-genes	Only GSE66724 DE-Genes	Only GSE22255 DE-Genes	Autophagy AND GSE58294 DE-genes NOT GSE66724 DE-Genes NOT GSE22255 DE-Genes	Autophagy AND GSE66724 DE-Genes NOT GSE58294 DE-genes NOT GSE22255 DE-Genes	Autophagy AND GSE22255 DE-Genes NOT GSE58294 DE-genes NOT GSE66724 DE-Genes	GSE58294 DE-genes AND GSE66724 DE-Genes NOT Autophagy NOT GSE22255 DE-Genes	GSE58294 DE-genes AND GSE22255 DE-Genes NOT Autophagy NOT GSE66724 DE-Genes	GSE66724 DE-Genes AND GSE22255 DE-Genes NOT Autophagy NOT GSE58294 DE-genes	Autophagy AND GSE58294 DE-genes AND GSE66724 DE-Genes NOT GSE22255 DE-Genes	Autophagy AND GSE58294 DE-genes AND GSE22255 DE-Genes NOT GSE66724 DE-Genes	Autophagy AND GSE66724 DE-Genes AND GSE22255 DE-Genes NOT GSE58294 DE-genes	GSE58294 DE-genes AND GSE66724 DE-Genes AND GSE22255 DE-Genes NOT Autophagy	Autophagy AND GSE58294 DE-genes AND GSE66724 DE-Genes AND GSE22255 DE-Genes
ARSA	HSPA6	ERCC4	GPM6B	AMBRA1	BNIP3	ATF4	CHAC1	TIMM17B	SLC17A3	ATG12	ATG16L1		PARVA	ARNT
ATG10	THRA	TRPC6	MIR3180-2///MIR3180-1///MIR3180-3	APOL1	CCL2	BNIP3L	UTP18	DNAJC17	SPN	ATG16L2	BAK1		SLAIN2	CXCR4
ATG2A	LOC101930489///LINC00152	SEC22A	SLC45A2	ARSB		CASP3	LINC00309	LMAN2	BTNL9	ATG2B	CALCOCO2		TBX3	PTEN
ATG4B	ZDHHC11B///ZDHHC11	ATP6AP1L	TMEM107	ATF6		CDKN1A	IBA57	ROBO2	PODN	BECN1	CFLAR		EGR1
ATG4C	ATP6V1E2	FILIP1L	THRSP	ATG3		EGFR	TMX2-CTNND1///CTNND1	CLCN5	CDC42BPA	CTSB	EIF2S1		TRAPPC5
ATG5	AFG3L1P	DKFZp451B082	UBBP1	ATG4A		FOS	STK4	GJB3	BRSK2	KLHL24	FAS		C16orf46
BAG3	BEST4	HLA-DRB4	TRNT1	ATG4D		FOXO1	SPAG9	ACTN2	MAGI3	MAPK1	FOXO3		PHLDB2
BNIP1	TMEM106A	KIRREL	RAB8A	ATG7		GOPC	ARSD	PPP4C	LOC100506813	PIK3C3	IKBKE		PPM1A
C12orf44	TTC39C	PGGHG	LOC51145	ATG9A		GRID1	SLC45A3	UBA6	LOC284930	RHEB	ITGB1		NOV
C17orf88	MFAP3	UST-AS1	EIF1AD	ATG9B		ITGB4	CLCN3	LOC149684///BPI	TMEM102	TP63	LAMP1		DLD
CDKN1B	GIMAP1	IFT88	FAM205BP///FAM205A	ATIC		MAP1LC3B	LOC101928307	CYBA	HFE	ULK2	MAP2K7		PML
CLN3	CCDC65	PHACTR2-AS1	CCKAR	BAG1		MTOR	HAVCR2	DCAF5	STK32A		MBTPS2		PAX3
CTSD	FAM122C	FGFRL1	ZNF396	BAX		NRG2	ANGPT1	BCL11A	GLI2		NAMPT		TAB3
CTSL1	CFAP53	A2ML1	RNF11	BCL2		TP73	TLK1	GOSR2	SS18		PPP1R15A		TK2
CX3CL1	TRIOBP	BEX1	LINC00535	BCL2L1			SMARCA2	BARD1	CXorf23		RAB1A		QRSL1
DAPK2	CBARP	LRRC2	LAMC3	BID			HIST2H4B///HIST4H4///HIST2H4A///HIST1H4L///HIST1H4E///HIST1H4B///HIST1H4H///HIST1H4C///HIST1H4J///HIST1H4K///HIST1H4F///HIST1H4D///HIST1H4A///HIST1H4I	ETV5	ELF5		RAF1		IKBIP
DIRAS3	TIRAP	SLC12A7	SLC8A3	BIRC5			LRRFIP1	PFKFB2	FUT6		RPS6KB1		ZEB2
DLC1	SRSF12	LDHC	LOC102724382	BIRC6			CUL5	DCBLD2	CCDC136		SAR1A		BRCC3
DNAJB1	GAPT	SLCO1A2	PPP1R3F	CAMKK2			UBE2B	SLC18A2	CHCHD5		TM9SF1		EDIL3
EEF2	BRF1	LPAR5	LOC93444	CANX			ZYG11B	NRDC	ATL1		TP53		LOC389834
EEF2K	TTLL10	PHF21B	PDHA2	CAPN1			LEPROT///LEPR	UQCR10	PPP1R13L		WIPI2		TRIM14
EIF2AK3	CALR3	RASSF10	LOC145783///ZNF280D	CAPN10			RASL11B	STT3A	PAPPA2				ARID5B
EIF4EBP1	ETV3	PPP1R17	LOC101929384	CAPN2			NRXN2	PDIA6	MAST2				GNAO1
ERO1L	WDR17	GYPB	LOC729870	CAPNS1			ARPP19	WSB1	METTL14				FGF18
FAM48A	MBD3L1	CLPX	GAFA3	CASP1			SPHK2	MSL3	C6orf62				RILPL1
FKBP1A	LINC00161	CADPS2	SLC39A5	CASP4			SLC45A4	TNFSF18	MYO1H				IPO9
GAA	ABHD11	NPIPA5///NPIPB5///LOC613037///NPIPB4///NPIPB3	TRIM15	CASP8			LOC100506405	LOC101927673///OTUB1	TNF				TBC1D2B
GAPDH	ACAP2	GLB1L	SLC12A5	CCR2			LOC285097	PAXIP1-AS2	FAM83E				NAV1
GNB2L1	GAMT	ABCC1	RASL11A	CD46			RAB2A	PRPF4	ZMYND8				ZNF704
GRID2	LACE1	TRMT2B	LOC339685	CDKN2A			TTPA	HIF1AN	PRKG2				ASPH
HDAC1	IDI2	AJAP1	LOC284395	CHMP2B			CCHCR1	SUZ12	PBOV1				MOV10
HDAC6	SLAMF6	SYNDIG1L	ATP6V0A4	CHMP4B			GCLM	CTDSPL	LOC101926934				NFATC2IP
HSPA8	GPBAR1	LOC101928710	ADAR	DAPK1			FAM162A	FAM27B///FAM27C///FAM182B	ETS2				CASC10
HSPB8	KCNE4	LOC286154	CBX2	DDIT3			ITSN1	JUND	CEACAM7				ZNF562
IFNG	ATP6V1C2	ELK1	TMTC4	DNAJB9			SKIL	WDR62	WNK4				PDE9A
IL24	TAGAP	MMEL1	CELP	DRAM1			PCGF3	ABHD2	SPP1				PSMA3
IRGM	LETM2	H2AFJ	LOC388942	EDEM1			DYRK1B	TARBP2	HTR4				FAAP20
ITGA3	ALMS1P1	CROCCP2	ZNF530	EIF2AK2			ST14	BMPR1B	GUCY2C				HIF3A
ITGA6	LINC00308	MID1	TEX15	EIF4G1			CTBP1	KREMEN1	ZCCHC7				STOML1
KIAA0226	STX6	ATOH8	CALCA	ERBB2			ZNF781	PRKD3	ERVH-1				NLGN2
KIAA0652	UPK3BL///POLR2J3///LOC441259///POLR2J2///POLR2J	PTPN12	MRPS10	ERN1			NSUN4	ZNF777	LOC102725207///LOC100996760///ANXA8L1///ANXA8				GART
KIAA0831	ZNF101	HEATR5B	RHAG	FADD			ATF7	VWA3A	HOXB-AS3				MYCN
MAP1LC3A	ATAD3B///ATAD3A	RRN3P1	APOL5	FKBP1B			MRPS25	PHF11	TSC22D1				GRIA3
MAP1LC3C	IL11RA	VIT	JUN	GABARAP			SCYL3	ANK1	FAM124A				CACNA1E
MAPK3	TNFRSF10A	LOXL2	ARHGAP17	GABARAPL1			PTGER3	HDGFRP3	PARP14				ARIH1
MAPK8IP1	RAD51L3-RFFL///RFFL	FAM205C	RRP8	GABARAPL2			INSR	ERICH1	NRP2				SLC6A6
MLST8	C5orf22	MAPRE3	FOXRED1	GNAI3			LINC01352	LARP6	CFDP1				CSTF2T
MYC	PCDHGB7	LOC100507520	CA9	HGS			UBE2J1	HCAR1	HRH3				LUC7L3
NAF1	SLC9A7	RTP1	LOC100506388	HIF1A			LRRC28	SCGB2B2	UGT2A2///UGT2A1				ZNF397
NCKAP1	DIP2A	SEC14L4	LOC102723721	HSP90AB1			NDRG2	COPA	SEPSECS				TMEM229B
NKX2-3	GRHL1	MAN2C1	MYPN	HSPA5			ZNF333	SREK1	PFKFB1				GPALPP1
NRG3	CASKIN1	LOC100131170	SERPINH1	IKBKB			KIAA1211L	MKNK1	LPAR1				SIGLEC6
PARP1	CARD16	KIAA1549	NLRP13	ITPR1			PYGO2	FAM71B	SPTBN4				ZXDC
PEA15	CARD16///CASP1	SIX2	FGFR4	KIF5B			NRDE2	SRPRB	PRDM6				POLR2D
PEX14	DUSP19	LOC285423	GDF5	LAMP2			FCRL5	LOC285847	SPSB1				CDS2
PEX3	CYB5D1	DOCK9-AS2	EHD2	MAPK8			NEDD4L	ANXA9	EFEMP1				NDUFA11
PIK3R4	CASC4	GPR39	LOC100506379	MAPK9			OSBP2	ADCYAP1R1	LINC01214				PLEKHG3
PINK1	RICTOR	UNKL	TCF4	MTMR14			LOC105379362	GAGE12D///GAGE12F///GAGE12H///GAGE12E///GAGE12B///GAGE12C///GAGE2D///GAGE12J///GAGE12G///GAGE13///GAGE12I///GAGE7///GAGE6///GAGE5///GAGE4///GAGE1	GPR4				RIN3
PRKCD	C2orf15	LRRC20	PSMD11	NBR1			MIR4657///PURB	TBL1X	SGK494				MIR3656///TRAPPC4
PRKCQ	KCNH8	ZNF32-AS3	IL22	NFE2L2			NODAL	LOC390705	MIR124-2HG				EPS15L1
RAB5A	C9orf66	DZIP1L	CLEC4C	NFKB1			APOL6	LINC00689	MRPL51///SPTLC1				TOX4
RB1	ZNF625	RALGPS1	IZUMO1	NLRC4			KATNAL1	TMCC1	NUDT5				ZNF224
RPTOR	ZNF563	INTS1	LOC145678	NPC1			MEF2A	EWSR1	CABLES1				SLCO4C1
SIRT1	CLEC4D	LOC728095	RGR	NRG1			P2RY10	DUSP1	PGAM5				HAUS7///TREX2
SIRT2	TLR4	TRDMT1	SNRPD3	P4HB			MAPK15	RNPC3	SRPX2				RCC1L
SPHK1	SIGLEC10	LOC101927365	SOWAHA	PARK2			MGC12916	LOC101929177	KCNIP3				ERCC1
TMEM49	WFIKKN1	SLFNL1	LCN6	PELP1			RASAL2	AGO4	OGFOD1				GSDMB
TMEM74	KLF14	TREML4	LINC00520	PRKAB1			CYTH3	RBM5	DYNC2LI1				CTAGE5
TP53INP2	SLC26A7	KIAA2026	RDH16	PRKAR1A			ZNF839	PDIA4	KIAA2012				CDK19
TSC2	ZNF619	ANKRD13D	ADAMTS12	PTK6			MAP3K6	SYK	CCZ1				ZNF182
TUSC1	LOC101930171///LOC101930165///LOC101929858///LOC101060464///TCEB3CL2///TCEB3CL///TCEB3C	NAT14	PCOLCE-AS1	RAB11A			AHDC1	PLAC9	CC2D2A				ATP2B2
ULK3	CD200R1	LOC403323	ZNF75A	RAB24			SGCD	PROSC	SAP30BP				ZNF595
WDR45	ATOH7	ZNF367	ATP2A1	RAB33B			PPP3CC	TBRG1	SMR3B				ZNF200
WDR45L	PITPNM2	ADPRH	ALPP	RAB7A			LINC01116	MAMLD1	FGD5-AS1				PRDM11
	ATRIP///TREX1	KRT19P2	IRF9	RAC1			WARS	LOC101928269///LOC100506403///RUNX1	MIR7111///RPL10A				CELF4
	ZNF114	KIAA1456	SRRM4	RB1CC1			LOC101928589///TMEM164	PCDHGC3	NRL				WNT2B
	HAS3	RARB	TUBGCP6	RELA			AMPD3	TPP2	GRIN2A				CDON
	DEFB105B///DEFB105A	CDK8	SNORD3D///SNORD3C///SNORD3B-2///SNORD3A///SNORD3B-1	RGS19			DEFB122	UBE2W	OGFRL1				ITPRIPL2
	TAF1L	MIR646HG	GPR182	SERPINA1			MAGEB4	PRR15L	LOC339803				ESD
	RECQL4	SFRP1	TYR	SESN2			KDM4C	C9orf3	TAF7L				LMF1
	SDCCAG8	HLA-DRB6	DSN1	SH3GLB1			ZMYM6	PRAMEF11	IRS4				C14orf28
	TAAR9	ZNF488	LOC101929517	SPNS1			VMO1	MBOAT2	LTN1				CHURC1
	GNRHR2	KLHDC7A	NTN5	SQSTM1			PGA4///PGA3///PGA5	PTP4A1	STAT2				TPH1
	C5orf24	ATP6V1B1	ITIH4	ST13			RBMS1	WDFY1	CCBE1				TCTE3
	STK38	RAB3A	NPSA	STK11			RFX1	TOM1L2	POU3F3				SART3
	CLSPN	PRO1082	MIPOL1	TBK1			LRMP	MYO19	PLCD3				RAB3GAP1
	RBAK	PURB	LOC101928152	TNFSF10			NANS	NADK2	ESRRA				EFCAB6
	C9orf72	CROT	CCDC116	TSC1			INF2	LARP4B	ZNF663P				RPUSD3
	KCTD18	LOC153811///RNF130	MSANTD3-TMEFF1///TMEFF1	ULK1			FARSB	MIS18A	FGD2				TRIM55
	PLXNA3	SLC30A8	CD2BP2	USP10			ANKRD10	XDH	C17orf82				FNIP2
	C3orf30	SOHLH1	DDAH2	UVRAG			LRRC37A3	PLAC8	PLA2G12A				CASP10
	DNAH11	FASTKD5	G6PC	VAMP3			PCBD2	EIF5A	RTEL1-TNFRSF6B///TNFRSF6B				SPTBN1
	SH2D1B	LOC101929372	MZB1	VAMP7			LINC00470	DCTN5	C10orf82				LOC283588
	RASEF	TTC12	BCAP31	VEGFA			IBA57-AS1	MADCAM1	SV2A				GBP4
	ZNF441	NES	GPLD1	WDFY3			LRP1	GPBP1L1	LINC01314				DNAH2
	ANKFN1	EHD3	PGM5-AS1	WIPI1			LOC101930404///SNORD116-28///SNORD115-26///SNORD115-13///SNORD115-7///SNORD116-22///SNORD116-4///PWARSN///SNORD107///SNRPN///IPW	MMP16	GRWD1				CYP3A43
	CCDC7	MIR622	CPN2	ZFYVE1			MIR612///NEAT1	CCDC50	ARHGAP28				N4BP2L2
	LUZP1	CELSR3-AS1	B3GNT6				TST	PYY2	FNDC5				RPRD1B
	SMC1B	ARHGAP35	FIRRE				DPF2	PPIL2	CD9				JPH3
	GAL3ST3	LYRM4-AS1	CCNL1				KLF7	SYNPO2	KLK4				LAYN
	RHBDL3	ADAM30	ARHGEF26				ZNF616	TMBIM4	TGM2				SVIP
	ADGRG7	ADGRG2	LOC101927228				CAND1	RNF187	PKD1L2				POU3F2
	C17orf77	ENG	DESI1				ACVR1B	BMPR2	AMER3				LOC100130502
	C20orf197	HPGD	APOA1				MCTP2	KLK2	TMPRSS6				LOC101929240///SNRNP200
	SLC5A3	MATR3	LOC728196				TRIM3	COA3	KLK15				IVNS1ABP
	LOC101930343///CATSPER2P1///CATSPER2	TRERF1	LOC90246				EVI5L	NSFL1C					FRMD4A
	SSMEM1	PTPN21	SCIN				WRB	SLC35C2					CBR1
	LOC285696	MAFB	LOC115110				NET1	SLF2					CTBP2
	LINC00889	ELANE	TLX1NB				KYNU	RPN1					EPG5
	PNPLA1	KNDC1	HS3ST5				SPRR1B	AIM2					KIAA0754
	MRGPRX1	LOC102723809	HEATR3				TUBA4A	ING3					DOCK5
	AGBL4	LINC00560	SFXN4				TTC28	RNF8					FOXP2
	LOC101060424///LOC653786///OTOA	HIST1H2BH	LIMD1				GPR27	CEPT1					SFRP2
	FLJ32742///DCAF8L2	DIXDC1	FAM131A				LINC00312	ZNF665					LOC101930243///LOC101929865
	LOC150596	LINC01428	CUL2				LOC100499489	CCDC57					IKZF4
	KIRREL3-AS3	SHD	MOP-1				ZFAND2A	TMEM39A					LINC01004
	LINC00615	STXBP2	MRPL27				RPS15	B3GALT4					ASXL3
	SERPINA9	BAIAP2L1	CXCL8				TPST2	USP4					C1orf228
	VNN3	TDRD5	BCORL1				EGLN1	PPARA					RUNX1T1
	DEFT1P2///DEFT1P	ZNF154	SST				USP48	ZFP36L2					XPO5
	LINC00314	HCFC1R1	HDGFL1				MTMR1	ACKR3					SIRT5
	TAS1R2	SPZ1	SEL1L2				ZNF395	CYP4F2					KDM5A
	RANGAP1	TXNRD3NB///TXNRD3	CAHM				OGFOD3	MIR4271///C3orf62					ZNF654
	KRT73	AUH	MBNL1-AS1				OSGIN2	NFIX					RABGAP1
	VN1R2	LOC101927133	SFTPA2///SFTPA1				DDX49	EPB41L4B					WDFY2
	VN1R5	WEE1	ZNF3				MAU2	PHF20L1					IGKC
	TAAR8	LNP1	TBATA				ZBTB22	TNFRSF17					GOSR1
	TAS2R38	TSTD2	LOC101928324				DLGAP4	LOC101927057///OMG					AMFR
	TAS2R40	CAPG	RYR1				HECTD4	SSTR2					SMIM3
	ATP6	GFRA3	MATN1				MGAT4A	CCM2L					ZNF627
	ND6	CPNE1	PSMB10				XIAP	PREP					GALNT7
	SPAG11A///SPAG11B	MC2R	IER2				SLC19A1	ERLIN2					IFT80
	POLE4	CD1C	TRIM10				XPNPEP3	NCKAP1L					CEBPZOS
	SH3KBP1///ND3	MIR4746///UBXN6	LINC01225				APTR	COMMD4					RRAS
	PDZK1IP1	EPHB3	LOC101928995				NXPE3	LEP					QDPR
	INSL3	GTSE1-AS1	MIR7-3HG				LOC389831	ZFP36					PUS10
	SYCP3	NEB	TPSB2///TPSAB1				STAB1	TANK					EPHB1
	TMIE	IFNB1	TFCP2L1				TMLHE	LOC101928879///ZNF250///COMMD5					CPM
	FOXC1	FGF22	FAM135B				MINA	BTG2					SYN2
	TRIM43B///TRIM43	LOC101928446	HIST1H2BM				PMCHL2	TRIM38					ABCC3
	LOC101929373///SLC9B1	NME7	GAREM1				GTF2A2	DOCK1					USP25
	PPARGC1B	MS4A3	MYOZ3				CEP89	LSAMP					SLC9A9
	CCDC141	SEC16B	MIR3185///PRAC2				ORC2	NSDHL					LOC100507330
	LRRIQ3	GSTP1	SHE				LOC100422737	FANCF					MME
	METTL6	NUDT11	GSTTP1				BAGE	MYNN					DNAH3
	CCSAP	SSBP3	LBP				PTAR1	CD48					WIPF2
	PRPF38A	HIST1H2AH///HIST1H2AG///HIST1H2AM///HIST1H2AL///HIST1H2AK///HIST1H2AI	KLF15				ZNF143	SAP30L					RNF141
	RHEBL1	C16orf87	PART1				LOC101930114	C9orf38					DCUN1D1
	AMER2	IMPG2	STAG3L2///STAG3L3///STAG3L1				LOC102724487	NADK					PATJ
	RNF152	TNNT2	GIF				BRWD1	COLGALT1					GPATCH2L
	RASGEF1B	SHISA9	SNAPC3				CT55	LINC00661					SCRN3
	C21orf58	LOC101927331	ENTHD1				AP1M1	AZI2					DAZ4///DAZ2///DAZ3///DAZ1
	COL6A5	TFDP2	PWWP2B				LEMD1-AS1	TMOD2					SEZ6L
	C10orf67	RPGRIP1L	TBR1				RGS12	CSNK2A1					VPS33A
	KLHL34	ODF2L	LOC100132304///LINC00684				IFNGR1	C21orf33					TTLL5
	GOT1L1	COL27A1	FAM20C				NCLN	TMEM151B					ZNF451
	LINC00504	ADRA2B	SPATA8				LOC102723335	MAP4K5					PPP2R1B
	LINC00955	AQP4	TENM3				SRRM5	MRPS30					RBM33
	C9orf84	GPR26	LAMA4				ETNK1	SNX32					PPP4R3B
	ELMOD2	IGSF11	SPAM1				WHSC1L1	CIB3					MRVI1
	OSTCP1	IDUA	PIANP				GUCY1A2	WNT5B					PIEZO2
	BFSP2-AS1	FABP4	AQP12B///AQP12A				KRIT1	CCDC90B					AGPAT3
	LOC171391	NLRP8	SMAD5				CDH11	ZNF765					ZNF287
	ZDHHC19	CEP83	KIAA1654				WLS	ZBP1					CNTNAP4
	ALG14	TWSG1	CABP4				MFN1	EPPIN-WFDC6///EPPIN
	PPP1R21	CXCL14	NDUFS7				ZNF703	GRIK2
	ZNF564	OIT3	DDX18				EFHC1	SMG8
	B3GALT6	LRCH1	C17orf50				LINC00173	RPL21P28///SNORA27///SNORD102///RPL21
	SNX21	FAM174A	AK7				SPRYD7	MRPS12
	ADAT3	DRAIC	BTN3A2				44625	SVIL-AS1///PTCHD3P1
	GATS	PSG6	ZNF304				SRRT	DHTKD1
	LOC101928274///VSIG10	HIC1	RSRP1				MYOZ2	MTUS2
	MIR6800///MED25	SYNGAP1	AFP				CIZ1	GRK2
	NT5E	ANKRD26	LSMEM2				PPCDC	IFT27
	NDST1	LOC101929787	SHANK2-AS2				CCNG2	CNPY2
	RILPL1///SNRNP35	LOC101928651	CPEB1-AS1				SRPK2	C1orf61
	ZBTB24	SNAI1	SYPL2				SNPH	MIR6834///PFDN6
	MRAP	ASAP3	BAHCC1				SAP30	WDR64
	ZNF24	LRRC1	OTUB2				LOC105377938	NFKBIA
	DCAF8	PRORSD1P	PPP1CA				GLS	ISM1
	ASH1L-AS1	LOC100129503	UBFD1				UBE3D	FAM192A
	ZHX1-C8orf76	SPANXA2///SPANXA1	MAPK8IP2				TTN	SRCAP
	C12orf66	BACE1	ADAM22				UBE2I	SURF1
	TMEM53	CPXM2	USP14				HELLS	G2E3
	TUBGCP3	MRE11A	NHEG1				MTFMT	NOS1
	SBDSP1///SBDS	ADGRG6	VPS11				DDX20	PAK2
	PARP11	C1QTNF7	XAGE2				ITFG1	LPCAT3
	USB1	DAO	BAALC-AS2				IRGQ	PPP1R3D
	MAATS1	CT62	ODF3L2				RTN4IP1	SMIM7
	SLC33A1	ABAT	TMEM177				U2AF1	PIK3C2A
	OGDH	ATXN7L1	SUZ12P1///SUZ12				EFCAB1	PRL
	PHF21A	FGB	C3orf52				PDS5B	MRPS16
	GDAP2	ZNF718	C5orf34				LOC389765	TNPO3
	ZMYND11	IFNA16	ZPBP				LBX2-AS1	PRSS33
	ZNF446	DKFZP761C1711	KIAA1755				APEX2	LOC101929740///ZNF37A
	GOLGA7	TPTE2P6	LOC255654				REL	CORO1B
	SH3KBP1	IRF2BP1	FTCD				CNDP1	IDH3A
	FAM126B	LOXL1	CACNA1G-AS1				CDK13	IVD
	MEI1	LOC440934	TMEM2				RLIM	STON2
	VPS50	AIFM3	SVOP				HOXD10	CSK
	MGC45922	MGAT4D	PEX12				PAX8	DENND5B
	C1QTNF9B///C1QTNF9	LLPH	HSD17B2				ZNF618	PKMYT1
	ZNF638	PP2672	CNTNAP5				ZNF208	CHST11
	STAG3L2///STAG3L3///TRIM73	SPIN4	LRRC10B				RIMKLB	IFI27L1
	HP1BP3	TIMP3	MPP3				ST20-AS1	G0S2
	SSH1	NPHS2	ZSCAN5A				JDP2	FUT11
	FANCM	CHIAP2	CCDC155				ZADH2	LRRC17
	NOCT	RPS23	TFAP2A-AS1				STX17	RBM25
	TRIM4	ZBTB1	FBXO40				PLCE1-AS2	NDUFS6
	UHRF1BP1L	SLC5A4	APCDD1L				DUXAP10	UBE2L3
	HNMT	TADA1	COG7				LOC100996385	IER3
	EIF4G3	CNBD2	LOC101928886				ZFR	LINC00936
	HELQ	PXDN	LOC101927417				ZNF526	NOS1AP
	DENND4A	BRD1	AURKC				AKIRIN2	MMP14
	FCHSD2	C1RL-AS1	EIF1				CDK1	ZNF697
	PPP2R5C	TMEM231	ROS1				ITCH	THOC5
	PADI2	ZNF852	PRRX2-AS1				KLHL29	ANKHD1-EIF4EBP3///ANKHD1
	CLEC7A	ZNF711	MESP1				UBXN2B	SLC25A46
	CTNNB1	GABRB3	LOC283352				LOC100996694	FBXO22
	SNX29P1///SNX29P2	COMMD2	DLX2				ALS2CR11	MED28
	TAF5L	FLJ21369	KCNQ2				FCRL4	TMEM245
	DMWD	AHSA2	SNHG17///SNORA71B				FAM185A	SAMSN1
	ZNF146	SARS2	SCN10A				LIN37	KRAS
	KIAA1217	MED12L	LOC101927552				LINC00957	CALU
	WAPL	CCDC27	CTU2				LYPLAL1	DSTYK
	BEST1	WNT1	CAMK1G				ATP2C1	RNASEH2C
	MIER3	THY1	LINC00673///LINC00511				ATP2A2	EMP3
	HNRNPLL	UMAD1	L1CAM				PLD3	CAMTA1
	FBF1	DOCK7	DHFR2				SEPSECS-AS1	TADA2A
	CARD8	LOC100128840	L3MBTL4-AS1				EXOC6	IHH
	GFOD1	ME1	LOC100506790				TTYH2	PPP2R2A
	CEP70	LOC101060521///POLR3E	PDSS2				SLC35E1	WRAP73
	OSCAR	LOC554206	TTC21A				SRSF5	MRPL44
	PIK3AP1	GH1///CSHL1///CSH1	RUNDC3A				GUCA1C	PPP2R2D
	GHITM	TINCR	TOM1L1				NRROS	ELP4
	CNNM2	HOXB9	EVC2				LINC01550	PDE4DIP
	TMEM126B	NHS	GRHL3				SERTAD4-AS1	HOTAIRM1
	RHOF	PHC3	GGACT				USP32	PHKA2
	PGM5	C1QL1	CYB5R1				KIZ	EFNA5
	CYB5R3	ERICH1-AS1	LHX3				PDE5A	RNF207
	ETFBKMT	PRDX6	CCL3L3///CCL3L1///CCL3				PCSK2	TMEM208
	LENG9	CARMN	C9orf163				FARP1	STX4
	SLC1A6	CABYR	MCPH1				MACROD2	PDCD6IP
	TGOLN2	RFC5	GOLT1B				SMIM10L1	LOC339468
	ASCC1	XKRY2///XKRY	PTPRF				TMCC1-AS1	VPS29
	ZNF586	SC5D	CCDC22				LOC101930235///TRIM49D2///TRIM49D1///TRIM48	SUGP2
	HNRNPDL	OR2F2///OR2F1	DUSP23				TBC1D24	GTF2F1
	PACSIN2	WNK2	RAB3IL1				LOC100240728	CLEC4M
	CDH7	LOC101929109	ZNF677				CCDC61	EP400NL
	ATP8B3	PDCD4	RNF170				RSPH10B2///RSPH10B	TRIM61
	CALHM3	ST6GAL2	DRICH1				PNKP	TOMM22
	RELL1	ROGDI	REV1				BTBD11	SEL1L
	LINC00593	LPP-AS2	NANP				GRB2	LOC100294033///TCAF1
	MCTP1	ARMC6	TMEM225				RRN3P3	MIR24-2///MIR23A///LOC284454
	FGF7P3///FGF7P6///FGF7	LINC00238	ANP32A				RASSF3	MAX
	CLCNKB	LINC00221	SYCE1L				ACOX3	KRCC1
	CD99L2	SOX21-AS1	SPDEF				ZAK	ST3GAL3
	DNAAF5	ST8SIA6-AS1	TMEM72-AS1				TMED4	ARHGEF12
	UBE2DNL	GPRIN2	THNSL2				KMT2A	RPL32P3
	CRYZL1	DCK	ASB11				SFT2D3///WDR33	ATF7IP
	MGC32805	ACAN	LOC100505727				BCL2L14	ATXN7L3B
	UBE3C	FOXG1	TRPV5				KPNA1	AFAP1-AS1
	DPP6	FAM101B	CHST3				ANO4	VANGL1
	FBXO8	PSKH2	RND2				R3HDM1	KMT2D
	PLA2G4C	RTN4RL1	C16orf92				PHKG1	CAPN5
	ASTN2	GCNT1P1	KIF2B				YIPF4	PTN
	ADCY7	OPTN	SPRR1A				GRAMD1C	ATF3
	RASSF5	PHOSPHO2-KLHL23///KLHL23	ADAMTSL5				IRS2	TBC1D28
	B3GNT5	TVP23B	MAEL				SLA2	TMEM120A
	KIAA1257	CCDC34	DTWD2				SLC29A3	MTG2
	PCNP	ZNF385C	TUSC8				SHANK2	RBBP5
	CSPP1	GSC2	MEX3B				SLC1A3	PTCD3
	S100Z	MFSD2A	AGTR1				RCOR3	COL1A2
	LOC101927746	PM20D2	ZNF280A				C11orf54	LOC399900
	TIA1	ZNF264	RPH3AL				GS1-124K5.11	PIGG
	FCER1G	TRMT10B	RPP14				SEMA4F	HMP19
	CCDC36	CD300LG	OOSP2				SGSM3	PRKAG2
	SCEL	SIM1	ATP5G3				TRIM6	LZIC
	FUT8	KLRC2///KLRC1	IL17RD				RPRD1A	YIF1A
	LOC554174	PTK2	ITGB1BP1				SLC16A1	LOC101927814
	NLRP12	GCAT	ABCB9				DIS3	UBR4
	OK/SW-CL.58	SLC8A1-AS1	FDXR				SPX	CSRNP3
	ZBTB26	MBTD1	LOC286238				PPP1R26-AS1	TRMT13
	ZNF733P///LOC285902///ZNF479///ZNF273	CLSTN2-AS1	ATP13A5				UBE2G1	MRPL38
	OK/SW-CL.36	D21S2090E	LINC00642				CREBRF	ARHGAP27
	LOC101927705///P4HA2	CNTNAP1	NACAD				RPA1	DHX36
	IDH1	RAB11B-AS1	KRT85				BUB1	ACSL3
	NAGA	AKR1C4	TMCO6				FCRL3	IQSEC3
	LPGAT1	TMEM161B	MIR1292///SNORD110///SNORD86///SNORD57///NOP56				C20orf27	CELF1
	GTPBP3	RXRG	SHANK3				CXCL12	COX8A
	STAT5B	LINC01243	HIST3H2A				LOC100505498///TEX41	ZNF207
	PPM1F	B3GNTL1	PCGF5				ZNF551	OR10A5
	CACNB2	GHR	NDUFA13				LINC00665	DRAP1
	FGF7	LINC01226	SYT5				CLCA2	LHX9
	MIER1	SCNN1D	AQP2				GTDC1	RPL10L
	ADGRA3	PDZRN3-AS1	LOC100130370				LOC100507577///LONP2	RBM14-RBM4///RBM4
	FCHO2	LOC646383	ZNF763				AZIN1	CYBB
	PRKAA1	ARHGEF25	C17orf51				LINC01123///LINC01106	ZC3H12C
	LOC100132686	CAV2	TCEB3B				SEC62	PRR26
	TERF2	NID1	SOX2				TRMT61A	CCDC13
	RMND1	MYO7B	ABCA4				ZNF596	TCF20
	C8orf59	MALT1	SPG20				FERMT2	STARD7
	RP1L1	BTBD8	SLC10A1				LNPEP	CECR2
	COL25A1	FAM219B	QRICH2				ZFAS1	OSM
	PPIP5K1	FKBP6	EPN2-IT1///EPN2				RNMT	AARS2
	WFS1	LOC105377276	PCDHAC2				ST8SIA4	ACSL4
	ARMC8	PCSK1N	TRAM2				RUNX2	RUVBL2
	TTF2	COL11A2	UCP1				HSD17B1	CD109
	ZNF26	NNT-AS1	KLHL17				IRF5	LOC105374587
	ITGA9	SH3TC1	MLEC				PDGFB	AGBL3
	ZNF317	CDKN2C	LYPD6				PRO1804	PDLIM5
	C11orf58	SAMD10	LOC157740				RORC	SLC16A10
	LOC285902///ZNF479///ZNF273	SV2B	COLCA2				CD80	DOPEY2
	FAM159A	GABBR1	UBQLNL				CKAP2	NDUFS3
	POF1B	PGGT1B	KRT80				OTUD7B	FAM49A
	AKAP12	FAM98B	FLJ30901///SCUBE1				FBP1	WNK1
	ASAH1	NAT8B///NAT8	POLR2B				ALB	SLC30A6
	CA8	BEX4	RSPH6A				EPHA7	OGFOD2
	FBLIM1	P2RY2	TRIM2				AHCTF1	SRGN
	LOC100507387///FAM153A///FAM153B	CWH43	MYO15A				DPP8	TNNI3K
	DPY30///MEMO1	CNGA4	FBXO10				FAM217B	VWA3B
	BPIFB6	FKBP8	FERD3L				MAML2	NXPH3
	ZACN	GTF2IP7	ZNHIT1				MSI2	DCAF7
	UGGT2	SEMA6D	PYGB				TRPM1	WDR26
	GUSBP2	AQP11	NOL10				PCMTD2	ZNF440
	PTPRM	CXCL10	IRF6				HDAC9	SYNPO
	LINC00824	C1QTNF1	LOC105373876				RXFP2	PTPRJ
	PIF1	LINC01333	IFI16				OLFML3	LOC644172///MAPK8IP1
	ZMAT3	LGI4	ERVFH21-1				SYNGR1	CD300A
	AGK	ADGRA1	PRMT6				SLC9A3R1	UVSSA
	MBD1	GPRC5B	TMX2				PCBP1-AS1	VASH1
	ZAP70	ZNF180	BLM				SLITRK4	MLXIP
	SAE1	LPIN3	C16orf62				SEPT7P2	COX5B
	PTGIR	TEKT4P2///MAFIP///LOC389834	PSMB8				PDS5A	TSC22D2
	LINC01547	HS1BP3	ASMT				STAG1	DLEU2
	LILRA5	APLF	NPBWR2				LOC101929597///TBCD	NENF
	Dbpht2	IQCF3	ZNF302				OR2H1	CSNK1A1
	TREML1	GPR45	ZDHHC22				ZBTB11-AS1	CEP164
	OR8D1	NEK4	PDE3A				SMAD2	MPDU1
	SMC1A	LOC101927610	PCDH1				CCNA2	PRKCA
	SMOX	CDH4	LOC101927752				UNC119B	OSER1
	CMTM3	LOC101929219///C1orf186	ST18				TMEM97	DDR2
	TNAP	TDH	HCCAT5				DEPDC1	SAMHD1
	SCAMPER	MFSD14A	LOC283745				PRUNE2	TOR2A
	TAGLN	MUC5B	LOC440028				GPR157	PRPF4B
	MS4A4A	IL5	LOC101927849				HLCS	LOC284561
	SF1	SLBP	LOC100287290				RBM22	GNGT2
	CDKN3	PARD3	THEG				CCND3	RUBCN
	RBM15	RWDD3	MAGEA6				RDX	PSMD1
	GNG2	PSMF1	MAVS				RECK	HIBADH
	CD79A	C7	LINC01477				PPP4R1L	ZNF12
	IRAK1	GRINA	JCHAIN				CLDN23	SPOCK3
	XRN1	CBLN3	LOC285422				LMAN1	HILPDA
	ARPC5	GRIA4	HTR5A				TUT1	KAT2B
	ZNF385B	DUSP4	LINGO3				SLC2A5	LOC105374928
	ARHGDIB	PACRGL	RBP1				MUT	CLIP4
	L3MBTL2	ZNF442	GLRX3				USP2	RABAC1
	ESYT2	CDH20	ERV3-1				AIF1	MPZL1
	KLF6	TMEM98	LOC100130175///BBIP1				DNAJC3-AS1	KSR1
	CYTH2	ATP9A	NEK11				ZNF335	PTMA
	HEXDC	GUK1	FLJ46875				DIP2B	SLA
	TTC28-AS1	HMX2	KDELR3				ITPKB	TAF9B
	UBR5-AS1	DNAJC25-GNG10///DNAJC25	LINC00951				KL	SP1
	FAM120A	ZNF649-AS1	MLF1				RBBP6	LOC101928902
	GON4L	HMGCS1	EEF1E1-BLOC1S5///BLOC1S5				FAM122B	RAD51B
	VIM	PSMD5-AS1	SLC23A3				SEMA6C	GLG1
	CD55	TONSL-AS1	LOC101930541				GPD2	BCL10
	HINT1	LINC01104	PKNOX2				SCYL2	DAZAP2
	FBXO28	MAFF	SLC6A19				SIPA1L2	GNB1
	MYL12A	IRAK4	SPATA31E1				NDE1	SUDS3
	BTBD7	LINC01569	BICC1				CHPT1	SNX2
	LOC101928817	NEK5	PTPN4				LOC100507022///KDM4B	LOC105376944
	LINC01138	TRIM24	LCMT1-AS2				MFSD4A	TEP1
	MTMR11	POU4F2	MCHR1				SAFB	RBBP4
	HHIP	STIM2	SLAMF9				LINC00672	PHTF2
	LINC01089	ZNF251	NR2F1-AS1				C11orf95	UPK3BL///POLR2J3///POLR2J2///POLR2J
	RTN4	TUBA4B	IFI35				WDR48	SLC7A11
	SPEN	ERBIN	CRIM1				TBX2-AS1	APBB2
	KDM6B	SLC7A3	ASB16				NF2	PPP1R12C
	LINC00528	PROM2	VIL1				TNFRSF4	LOC100509457///HLA-DQA2///HLA-DQA1
	HNRNPM	LY6K	EFHD1				KIF25	GAGE3
	LOC105372881	CYB561	LINC00527				AGFG2	LOC105370178
	SNAI3-AS1	LOC101929524	LRRTM1				TMCC3	AMIGO3///GMPPB
	TAF8	SLC2A8	COL23A1				LCP2	SPTY2D1-AS1
	LINC00847	LOC105378589	ACOT11				FAM76B	PPP4R2
	LINC00408	TOMM40	LOC105371226				FRA10AC1	KIF3C
	SEPT7P9	CACTIN	LOC100505478				C1QTNF3-AMACR///AMACR	LINC01016
	VCPIP1	H2BFS	TFIP11				ABCC9	MAPT
	CH17-408M7.1///LOC101929257///LOC101927468	EGOT	PTPRT				LSM14A	GPKOW
	LOC645513	SLC9A5	LOC81787				TSHZ3	LOC100506406
	LOC101928818///PWRN1	PNLIPRP1	GPR101				UGT3A1	SENP1
	ZNF366	INTS6-AS1	GPATCH11				MED17	LINC01207
	PCDH10	BMF	C5orf46				SLC25A12	LOC101928525
	HEATR1	OTOS	LINC00486				MCM7	DGKE
	OLIG3	MIR10A	USP29				SPATC1L	CLPTM1L
	CNPY3	FEZF2	PANX2				SP3	LOC101929007
	LOC101929734	MYL4	LINC00396				TOR1AIP2	C3orf38
	SCML4	RPS10P7	C11orf24				RIT1	COTL1
	LOC105374989	TAT	CA5BP1///CA5B				MNT	BMP15
	LOC286178	RBM48	ARPC4-TTLL3///ARPC4				CFAP65	ANKIB1
	NAV2	HSPG2	TNK1				OPRM1	PRKCI
	KLHDC4	KCNT1	MAS1				YBX1	CYTH4
	LINC00901	PTPRB	SREBF2				SPATA24	LOC100131508
	ELK4	LOC283516	MMP28				VCPKMT	PSMD9
	SNAP25	LOC101927391	LOC101928185				AKAP8L	TTC7A
	PAX7	HTR3B	BTBD18				KIAA1109	PHRF1
	LINC01553	OR1F1	CHRNE				HSD17B12	MAST4
	ANKAR	CSNK1G2	FAM171B				CAPN7	KLHL11
	TTC6	ATP1A2	SMAD9				TNPO1	DMRTA1
	GTF3C2-AS1	THSD7A	EME2				ZNF805	TMOD3
	RBM6	PVR	KCNK15				GPR137	LSMEM1
	LOC101929583///LOC101928195///LOC100996643///LOC100133920///LOC286297	ALDH1A3	CATSPERG				LIN7A	OAS1
	LOC100288490	TTC25	NATD1				ZNF117	HIP1
	LINC00671	PHLPP2	CDKN2A-AS1				KIF4A	WDR36
	GOLGA8M///GOLGA8IP	CLK4	BPIFC				FBXO33	DNAJC14
	MIR3150B///MIR3150A///LOC286149	TAF1	HACD1				POLR3D	RPS27A
	FAM208B	CEP192	EHHADH				MTA1	ZBTB44
	CNTFR-AS1	DNM3OS	SMPDL3B				RYBP	OGT
	KRBOX1-AS1	HAP1	CFAP99				PITPNC1	ARL17B///ARL17A
	DYNC1H1	TNMD	SLC26A2				STK17B	SERPINB8
	LOC101927314	GAL	DOCK11				DUSP3	LOC100129518///SOD2
	DSG2-AS1	HPS6	PACS2				STK35	ZNF689
	TCTN1	HLTF	CNTD1				DNAJC9	ST3GAL4-AS1
	LOC101930578///TPTE2P2	LOC100128079	SCGN				MB21D1	SLFN5
	ARHGEF33	ZNF85	CD69				TROVE2	PAM16
	LINC00558	GRB7	MOCS1				TMEM191A	CFL1
	NT5DC2	LOC105377443	DGCR12				KIF23	CES2
	LINC01270	GLT8D2	MIR924HG				LOC100507562	MBNL1
	GABRB1	PDZD7	ZDHHC23				PID1	FHDC1
	ZNF577	ACVRL1	PAN3-AS1				CDKN2D	HN1
	GIT2	RASGRP3	PCDHB9				LIG3	DHDDS
	LINC01330	AOC3	LOC101929064				LINC00674	GOLGA3
	KCP	SLC6A5	TAPT1-AS1				ARF6	PSMD4
	ANHX	EVC	POLR3G				CD6	GALNS
	LOC105375273	PLA2G12B	LOC644656				CACNG8	FAM102A
	LOC100271832	JRK	NPC1L1				LOC100506675	ATP6V1D
	LOC100505902///LOC285389	LOC105370888	CYP2B6				NRF1	MIA-RAB4B///RAB4B
	LOC101927787	ZSCAN16-AS1	BANF1				KIAA0825	NFIB
	UBAC2-AS1	LINC00482	MPL				HSPA13	GNG4
	BTBD19	C14orf79	VEPH1				AKTIP	TANGO2
	C5orf47	ETV4	MECOM				RBSN	COX15
	LUC7L	LOC101928230	LOC102724165				CYB5B	TRABD2B
	NUB1	APOBEC3B	SIAH2				TAF5	RPN2
	ITGBL1	CTAGE8///CTAGE4///CTAGE9///CTAGE15	ZNF417				ACSM2B///ACSM2A	SEMA4A
	LOC100996760	NEK7	PDCD11				SERAC1	EXOC3
	ZSCAN30	CIB2	SLC6A13				BBX	RHOQ
	TMEM198B	RPGRIP1	LINC01069				PTPMT1	DNAJC16
	PLD1	HCG4B	XAGE-4				LIMCH1	ICAM2
	FAM111B	LOC102724951///LOC389831	TMEM218				DDX17	SHROOM1
	SSSCA1-AS1	TNFSF9	CCDC71				HEBP2	ALG11///UTP14A///UTP14C
	LOC101928837	C1orf87	TRIM46				BRD8	FAM26D
	DNASE1	UTF1	OXER1				CCAR2	TNFAIP3
	MEIOC	FANCD2	CREBZF				RGMA	PLCL2
	TPR	RPLP2	GFRA4				SOS1	POU2F2
	ZNF814	APPL2	MGAT5B				ARL6IP1	ASPA
	WHAMMP2///WHAMMP3	KIF6	MGC16275				ZFP42	LOC100506302
	LOC102724814	HOXA11-AS	LINC00028				PPP2R5E	WIPF3
	TLCD2	HOXA11	EIF5				C16orf72	SP110
	LINC00969	SLC27A6	GATA6-AS1				KDM4B	C2orf68
	MIRLET7BHG	SLITRK1	LMX1B				NSUN3	TTC5
	LOC101929141///CCDC144CP///CCDC144B///CCDC144A	HPD	ORC6				CLPB	NFATC3
	LINC01141	LINC01126	KRT3				SOBP	ABCB5
	AGAP11	UBD///GABBR1	LINC01620				FZR1	AVL9
	LOC100130111	MAMDC2	RNF39				VPS37C	RNF213
	LOC100506606	PSG4	DTNA				SNRK-AS1	NUDC
	ARHGEF7-AS2	LOC102724364///SEC22B	KBTBD6				CXADR	ZNF106
	LINC00282	CDYL	MTTP				SLC44A1	ATRNL1
	STIM1	PON3	ZNF503-AS2				GPM6A	CBR4
	LOC101928718	ITGA11	LOC646241				PELI2	NIFK
	C10orf55	LOC389247	NR0B1				FGFR1OP2	YME1L1
	PALLD	MXRA8	ZNF416				CALD1	DPEP3
	CFAP58	RIN2	SRSF3				RAB11FIP4	NUDT3
	RNF165	CEP44	GLP1R				RBM39	PDE8B
	LOC100507634	FADS2	CLDN4				DPYD	SCFD1
	PAQR3	LOC100505711	FUNDC1				PPAN-P2RY11///PPAN	HEXA
	ATP6V1H	AACS	IFT46				STYXL1	BCCIP
	LINC00624	PTOV1-AS2	BLOC1S1				CHD2	SRSF7
	LOC100132731///KIAA1257	F2RL1	PHEX-AS1				REPS2	ZZEF1
	ARHGAP19	MYOCD	OR7E104P				PDK3	ANK3
	DCTN1-AS1	RAB11FIP2	MTIF2				RHOBTB3	AKAP13
	LOC107984534	PIGR	ZNF674///KRBOX4				PELI1	LZTS1
	RUNDC3A-AS1	GFRA2	EFNA2				TSGA10	CRISPLD2
	GALE	CCDC85B	PHYHIPL				IQCA1	KDM3B
	CCDC13-AS1	APCDD1L-AS1	BCAR3				NR1D1///THRA	BTF3L4
	ASAP1-IT2	CMC4///MTCP1	DPEP1				PRUNE1	SMARCE1
	SMC5-AS1	TMEM217	ARHGEF10				STRN	KIAA0100
	ZHX2	WDR27	GAD1				NUP98	BCAP29
	LINC00550	GABRR1	PTHLH				TNKS	TCAIM
	LOC105372547	SCFD2	LINC00836				ZMYND15	DNAH12
	ATP5SL	LOC101928973	LOC101928865				ADH5	EFCAB14
	LOC105377458	NEURL4	SSX7///SSX3///SSX5				BCR	HDLBP
	FAR2	ZNF626	UBE2U				CAP2	MUC1
	LOC401134	PATE1	SYT15				WDR55	KIF1B
	LINC01252	LOC102723620	SLC22A8				LOC101927933///LRRC8C	NLRP14
	TMEM267	LTB4R2	BTF3P13				SALL3	HAUS7
	LINC01087	BACE2	PRIMPOL				EML4	SLC38A7
	PHC2	SLC35E2B///SLC35E2	LDLRAD4				TACC1	BRWD3
	LOC100505658	TET1	LOC79999				NPAS3	NCS1
	ZNF787	ANKUB1	LINC00996				FOXP3	ABCF2
	FLJ35934	PKP1	SYT7				LOC728485	CYP1B1-AS1
	HP11014	CA1	LENEP				TRIM50	TOR1AIP1
	LOC100506498	FPGS	LINC00410				FRAT1	EIF5B
	C8orf88	KCNC3	RPS9				PCM1	TM6SF2
	KIAA0895L	C1QTNF6	IPO8				PDE7A	PALM2-AKAP2///PALM2///AKAP2
	DNAJC3	MAGEA8	NAPEPLD				RNF125	SEC14L2
	NFIA	AMER1	ARHGAP25				DCAKD	EME1
	USP31	KIF16B	SPEF1					DDX58
	LOC730202	CRYBB2P1	STAP2					NDUFS1
	ATP5J2	LIG4	LOC100507194					ZNF445
	LINC00592	CRYBA2	TRIP6					ZNF561///ZNF562
	SLC4A1AP	SERPINE2	MGAT3					NEK9
	TARDBP	ATP5J2-PTCD1///PTCD1	LOC101928476					UBE2E3
	CTNNA1	OLFM2	ITGB8					NNT
	SF3B2	FAM169A	NOM1					PEAK1
	ATF1	NRSN2-AS1	MOV10L1					SIKE1
	DR1	CYP2A7P1	ZNF16					NFKBIZ
	PIGW	ZC2HC1C	LCN12					ANKH
	EFCAB5	NEDD1	GRIN2C					CSTF3
	TSEN54	LOC101930476///LINC00476	ADIRF-AS1					NECAP2
	GIGYF2	LOC102724009	NHLRC3					SSH2
	TONSL	TSPY1	GAS8-AS1					MIR4683///FZD8
	PLCG1-AS1	POLA1	PLCXD2					SHMT2
	PGK1	CTIF	GANAB					NMT1
	PLEKHG2	LOC101929777///WNT3	C19orf57					CCDC125
	MIR1199///MISP3	COL4A2	DIO2					ARPC1A
	C14orf180	RGS5	MPV17L					DIP2C
	LOC100506351	TRMT10A	LOC100505685					VAPA
	TMEM144	CBX7	USO1					ANAPC5
	LOC101928623///LOC401320	LOC101928557	GXYLT1					ZNF780A///ZNF780B
	LPP	FNBP1L	FAM170B-AS1					SNORD68///RPL13
	BEND5	H6PD	EFHD2					IGHG1
	LOC100505609	ZNF343	NEK8					LOC728073
	DNM3	PKNOX1	RNF181					EMC1
	GTF2IP12	MMD	EXOSC1					RBM18
	LOC101928595	LINC01279	TMEM26-AS1					PSMD10
	LOC101060604///SMG1P3///SMG1P1///SLC7A5P1	ABHD17B	NR4A1					TMCO1
	VNN1		FER1L6-AS1					ADAM7
	MCTS1		SYDE1					MTDH
	LOC148709		KLK3					MCM4
	FLJ37786		IPO5P1					HNRNPD
	UBL4B		CTSL					TAX1BP1
	ZNF33B		TP53RK					PDHA1
	TUSC7		NDUFB7					FAM63B
	ATP1A4		MCM3					KBTBD7
	GUSBP1		MTHFR					GLYR1
	MLK7-AS1		BBOF1					ZCCHC6
	BANK1		SLC52A3					VRK3
	SPATA22		CYP26B1					ZNF345
	ZNF77		THAP6					PMS2P5///PMS2P1
	MALAT1		LOC101929504					ATP11B
	PDE1A		DNAJC27					SLC6A17
	CH17-340M24.3		ZIM2///PEG3					MROH2A
	GLMP		RNF17					IFNAR1
	TEX10		KLC3					ZNF385D
	FAM13A-AS1		LINC00687					ZKSCAN3
	SERP2		TOLLIP					SENP5
	MAP4K4		KCNMB1					ZNF474
	SMCHD1		HMGCLL1					PRDM5
	LOC100288637///ARHGAP11B		LOC100507670					CDK10
	RANBP10		CUX2					PYM1
	NSMAF		LOC101929406					FBXO45
	TSPAN3		CTRB2					EMC8
	FRY-AS1		SPAG5-AS1					RAD21L1
	SORBS2		TMEM63C					TRAPPC10
	AKNAD1		OPALIN					CLNK
	LINC00908		LOC105374895					NEMF
	DMRTA2		AQP1					UGGT1
	DESI2		CTBP1-AS2					COG4
	GTF2H5		MUC8					SEL1L3
	ANKRD20A12P		WSCD2					RAP2A
	FOXP1		ELFN2					KLHDC3
	44813		GUSBP11					NPTN-IT1
	SIRPB2		LOC219688					KLHDC10
	NDUFB6		IDI2///GTPBP4					NOC2L
	HCG27		IGLJ3///IGLV1-44///CKAP2///IGLV@///IGLC1					MIEF1
	ZNF611		SMIM24					TRIM25
	LOC158402		SCGB2A2					NGRN
	TMEM80		C1orf174					C16orf95
	KAT6A		WNT9B					ZDHHC2
	LINC00910		LOC101928539					ZKSCAN1
	LOC101060609		L3MBTL1					RNF130
	LCE1E		SRR					WNK3
	LOC100507053		CLRN1-AS1					FHAD1
	ZC3H12D		CYTIP					NFX1
	SKIDA1		FEN1					C21orf59
	LINC00032		PMVK					LINC01192
	SNX29P2		MCHR2					AIP
	SPATA41		LOC101928778					TBCB
	LOC105374676		PGAM2					PRKCB
	LOC101928505		LOC101927534					SLC35B4
	LINC01146		C12orf65					APPBP2
	ZCCHC10		LGALS4					DBT
	ANKRD18A		EBF2					KLHDC9
	TCP11L2		KMO					ABHD6
	SNED1		EBPL					NAB1
	LINC01366		COL12A1					MDH2
	LRRC25		LOC100289495					TBX5
	LOC441666		MAGI2-AS2					NTHL1
	FANCC		UNC5D					GLE1
	LOC100132077		KCNK9					AP1S2
	LOC100505918		LOC102724362					PRDX2
	LOC101930421		CLCC1					KPNB1
	LOC100129917		PROCA1					ARHGEF39
	LINC00441		M6PR					TMEM260
	ATP13A4		CIRBP-AS1					ARMCX6
	WDR78		APBA1					CYP2C9
	DDX60L		AFF2					CLN6
	MED26		BICD1					NUDT4P1///NUDT4P2///NUDT4
	LOC100129447		MOB3B					METTL9
	KATNBL1		CDK15					WBP1L
	GRAPL		GNB3					NTRK3
	NDST2		SOX1					RNF13
	LOC399716		HHIPL2					NCOA3
	LOC401220		C17orf64					PTPRE
	MIR3945HG		LOC101928826///TPT1					TM9SF4
	TPPP2		FAM86DP///FAM86B2///FAM86FP///FAM86B1///FAM86C1					FLJ10038
	LOC100288798		NFYC-AS1					LOC100506047
	LINC00960		FUT8-AS1					PPEF1
	TBX18		TPD52L3					SERPINB13
	ZNF605		LIFR					ZNF148
	GRIK1		MUC5AC					GH2
	MDFIC		BPIFA3					PHKG2
	LOC102725108///LOC101928910///FAM66D///FAM66B///FAM66C		LOC286437					USP37
	DDX42		MKX					ZNF552
	LOC642852		RAB28					TES
	LOC401261		ELFN1-AS1					ADAMTS9
	LOC100506731		PCDHGA9					LOC101927204
	BSDC1		BANF2					MAP2
	BTG1		ATP6V1G2-DDX39B///SNORD84///DDX39B					SYN1
	ZNF483		CCDC63					EFCAB13
	LOC645984		NKX3-1					MIR6837///DBNL
	PDXDC1		SH3GL1P2					FH
	DLGAP1-AS2		GRIN1					ARHGEF9
	DNAJC13		GJB4					THUMPD3-AS1
	FCN1		NRXN3					TMCO3
	RMDN2		IGF2-AS					FREM1
	SLC25A25-AS1		ZNF862					TTBK2
	LINC00937		USP40					INPP5F
	LOC100506497		TSNAXIP1					CATIP-AS1
	WDR86-AS1		FAM127B					INTS3
	FRAS1		LOC101928389					GPR78
	MIR3610///RAD21-AS1		LOC101927702					HDAC4
	LOC101928682		BEND2					TFAP2B
	LOC101928988		HYMAI					LINC00337
	TMCO4		HSPB7					TSPAN31
	GLCCI1		LOC441086					ALG6
	LINC01289		PLAC1					TRMT44
	RP9P		LOC646736					KIFAP3
	LOC101927104///ENTPD1-AS1		GLTSCR1					EPOR
	LOC101929713		EFNA4					SMARCA4
	KLHL6		TNP2					SYMPK
	CLTA		PLPPR3					SNX25
	PRR7-AS1		CHRNA2					TPM3
	PLIN5		LOC101929681					NPAS2
	PAQR9		TAL1					RFX2
	LOC100129455		DCUN1D2					NCBP3
	STXBP3		SEMA4G					ZNF197
	LOC102546299		MFI2-AS1					FAM98A
	CPXCR1		ZNF493					PSG11///PSG3
	LOC101929741		MXI1					SOX6
	ARHGEF7-IT1		IL2RA					ZNF587
	NFE4		STIP1					SMUG1
	LL22NC03-75H12.2		CHRNA4					YPEL3
	LOC105376323		CHRM5					C7orf55-LUC7L2///FMC1///LUC7L2
	C21orf91-OT1		CCDC129					FBN3
	LINC00342		IGHM///IGHG1///IGHA1					GLDN
	SCPEP1		LOC101928433					PPP6R3
	SIAH3		ZCCHC12					SLC24A2
	NBEAP1		VAX2					CHD9
	LOC105370737		ZNF621					G3BP1
	SNURF///SNRPN		PER3					DTWD1
	FBXW2		KLF10					CLASP2
	LINC01527		PDK4					METTL2A///METTL2B
	GOLGA6L2		MYT1					CDK2
	LOC101927830///TMLHE-AS1		SCARA5					DCLRE1B
	LOC101928708		ADIG					RPS27
	LINC00944		SNORA72					NUMB
	LOC101929398		ZWILCH					CRK
	LINC01029		C20orf203					C8orf22
	LOC101927827///LINC01189		TFPI					CHTOP
	LINC01241		TBXA2R					TPCN2
	CACUL1		RAB26					IQSEC2
	LINC00619		DLX3					STX16
	LOC105378997		ANXA8L1///ANXA8					COQ8A
	DPY19L1		CDH5					CPEB2
	PGD		BHLHE41					TTLL12
	LOC101928626		DGCR11					AKR1C1
	LOC105373113		NUDT4					CCDC157
	NAV2-IT1		LOC100132005					STOX2
	CCDC14		EIF3C					PNISR
	LOC101928850		KIAA0485					LOC283788
	LOC105378470		TUBGCP4					CCDC150
	ANKRD28		44812					GATA1
	LOC101930452		PPP1R3E					SAMD4B
	LINC01091		GAFA2					ARPC2
	LOC101929757		ZNF295-AS1					POFUT2
	DEFB108B		GRM1					SLC6A2
	GOLGA6L6		BMP7					ARID2
	AMZ1		LOC105375875					UBQLN1
	ZNF429		TMEM52					ELL2
	CCDC144CP		TACSTD2					WDR53
	LOC285181		TRIM36					TFDP1
	LOC440602		IL10RB					PAQR6
	LOC101928009		NUTM2B-AS1					LRRC37A2
	LOC101927166		LRP2					SEMA6B
	LOC692247		NPPB					MRPL35
	LINC00540		OR10J1					INPP5B
	LOC105376081		TXNDC15					SOAT1
	C12orf42		POLR1A					KCTD7///RABGEF1
	LOC102723701		STX17-AS1					LOC101929512
	STAU2-AS1		CEACAM19					COPG1
	LINC01180		PLCZ1					OR51E1
	LOC101930343///STRC///CATSPER2		LINC00467					GAGE12D///GAGE8///GAGE12F///GAGE2A///GAGE12H///GAGE12E///GAGE12B///GAGE12C///GAGE2D///GAGE12J///GAGE12G///GAGE13///GAGE2B///GAGE2E///GAGE12I///GAGE7///GAGE6///GAGE5///GAGE4///GAGE3///GAGE2C///GAGE1
	CTB-113P19.1		TPD52L1					CENPVL2///CENPVL1
	ZNF568		ANTXR1					SPCS3
	LOC105374419		AK9					C15orf38-AP3S2///AP3S2
	LOC101928535		MCCC2					C7orf69
	LOC105375483		TAF12					PGLS
	LOC101928551		KRT71					PTPN18
	LOC102546226		OR1I1					SLC35D2
	CASC6		CRX					HJURP
	CCDC144A		CXorf36					LLGL1///FLII
	ROCK1		SDCCAG3					NFYC
	BARX1-AS1		C1orf168					DNPH1
	S100B		SLC2A1-AS1					PARD6G
	LOC101927164		CYB561D1					TBX1
	MIR548XHG		GATM					SENP8
	LOC101928314		LOC338963					HIST1H3F///HIST1H3B///HIST1H3H///HIST1H3J///HIST1H3G///HIST1H3I///HIST1H3E///HIST1H3C///HIST1H3D///HIST1H3A///HIST1H2AD
	ZNF382		ENPP3					TNFSF14
	LOC101928196		SLC2A1					MTMR9
	RECQL5		LOC283045					MRPL30
	LOC105374177		TMCO5A					SLC46A1
	LOC105375640		GPD1					RUFY3
	LINC01393		PLXDC1					KLHL8
	LOC101928741		SPATA31D1///SPATA31D3///SPATA31D4					LOC100505549
	NUDT17		C15orf57					FBXL12
	LOC100133669		SMARCAL1					BRPF1
	SIGLEC16		NR2E1					CDC73
	LOC105375527		SLC13A4					GAPVD1
	CLECL1		GNG12					USP30-AS1
	ERVK13-1		LOC105374428					ZBTB8OS
	CSPG4P5		HERC2P7					ZNF226
	SNRPB2		ARHGAP26-AS1					HM13
	LOC101927647		FAM184A					KLF3-AS1
	NT5DC4		NIPAL4					GALNTL5
	LOC101927495		LOC102724352///LOC101930593					SNX19
	JAK2		SNHG3///SNORA73A					MANBAL
	KTN1		FABP5					RAP1GDS1
	LOC152225		KCTD6					WDR72
	GLYATL1		LOC389199					RAD52
	SYTL3		C6orf1					MUC20
	NLRP1		HABP2					ZRANB2
	ANKRD30B		PRADC1					SF3B1
	CASC2		LMO3					HGD
	CARD11		VN1R3					LINC01208
	MIR4313		HOXD-AS2					SNX13
	C5orf42		KRTAP2-3///KRTAP2-4					SRGAP1
	LOC285819		SCAND2P					FAM200A
	LOC101926984		LINC00675					P2RX7
	GPR89B		WDR87					PKD1L1
	LOC285889		PIGU					CLDN18
	LOC654780		RPS6KA2-AS1					CYB561D2
	UNK		GNA11					MEDAG
	MAP3K13		SYNJ2BP-COX16///SYNJ2BP					MTRF1L
	LOC101929586		ESRRB					LINC01206
	ANKFY1		CD177					ANTXR2
	LOC255177		ZNF547					SAMD8
	LYST		PSORS1C2					NKX6-3
	LOC101927043		QTRT2					GOLGA2
	LOC100130078		FBXO17					ZNF10
	LOC101927869		ZNF823					LRCH3
	LOC339874		TAS2R10					ERGIC2
	KRTAP5-AS1		LOC550113///UBA6-AS1					FAM217A
	LOC101929319		TTLL13P					CSMD1
	LOC339988		LOC283387					XAF1
	LOC101927286		NDUFAF4					PLEKHM3
	LINC01533		ATCAY					WASL
	NCALD		BPIFB2					CFAP61
	LOC101927157		NEUROD6					WNT6
	LOC101927467		ZBTB40					CREB1
	CTD-2194D22.4		KRTAP10-11					UBE2H
	PACRG-AS2		SUPT16H					SNRNP40
	TNRC18		FAM86C1					GALT
	LINC00862		CXCL2					SLC8A1
	LINC00102		CNGA1					HGF
	LOC101927648		YWHAE					ETV6
	CARMIL1		MAGEA12					KAZN
	LOC101928937		PARP12					INO80D
	ZNF292		USP12					TPRN
	LOC100289061		USP16					C9orf78
	PIGX		NOX4					PTGS2
	LOC101928978		C12orf43					ZNF230
	LOC105372069		DNAJB13					LOC100652931///RBMY2FP
	LOC414300		SPATA6L					TUSC2
	SLC38A10		GH1					CEP126
	MIR15A///DLEU2		ARHGEF37					SLX4IP
	LOC101927018		MASP1					GAGE12F///GAGE12B///GAGE12G///GAGE12I///GAGE7///GAGE6///GAGE5///GAGE4
	LINC00587		UBBP2					ELAC1
	NEGR1-IT1		DOLK					AKR7A2
	MLLT10		LOC400541					FKBP15
	LOC101927783		MGC57346///CRHR1-IT1					SNORD65///SNORD49B///LRRC75A-AS1///SNORD49A
	DEFB107B///DEFB107A		IL17RC					CNOT11
	TMEM132B		LOC100506929					PSG5
	SLC25A45		ANGPT4					SLC2A11
	DUSP16		D21S2088E					RBM8A
	GADL1		LOC100506274					SPIRE2
	ANO8		LOC100288860					ABCB8
	CTBP1-AS		LOC101928590					METTL7A
	LOC401324		SLC18A3					LINC00598
	ZSCAN23		NRAP					HIBCH
	FCRL2		MYO1A					CARS
	FRYL		EWSAT1					HUWE1
	LOC105369748		ARAP2					LOC105375531
	GPR141		TMEM200B					INTS6
	ZMIZ1-AS1		USP32///USP6					NDUFAF1
	LOC101929073		ARHGEF28					DCD
	AMN		EDC4					LOC101929497
	LOC158434		TRPC3					NLN
	SH2D4B		RNFT1					BRD2
	TCEANC		TTC30B					PSMD5
	LOC100129620		RPL23AP7///CENPBD1P1					CGA
	PLD5		SEC23A					DPY19L3
	FLJ33360		OR51I2					BMP5
	CAST		C6orf52					SDCBP2-AS1
	USP49		OVCH1-AS1					EXOC7
	YTHDF3		EDNRB-AS1					NLGN3
	LOC101926975		TGDS					ATMIN
	SUCLG2-AS1		TPT1P8					SSU72
	LOC102723927		LOC100507431					PMS1
	LINC01619		EIF1B					ISCA1
	DTHD1		TMEM265///SRCAP					NDUFB8
	LOC100630923		LOC100310756					NPHP1
	LOC101928519		TSKU					PDZD2
	ZNF519		SPRR2B					DDX51
	LINC00607		KRT8P12					KANSL1L
	LINC00700		HOXD1					FAM114A2
	WDR49		LOC100130741					ZNF22
	LINC00693		FABP7					HIVEP2
	C9orf47		BFAR					ZNF160
	LINC00491		ALOXE3					ELAVL4
	RPAIN		WHAMMP2					GHRLOS
	LOC100505555///ZNF846		FAM212B-AS1					TRMT1L
	CCDC144NL-AS1		ATP5F1					SNRPD1
	TXNDC8		LOC105370629					GBE1
	SPANXA2-OT1		LOC101929133					AK2
	ASB10		C14orf1					M6PR///PHC1
	LINC01442		TIPRL					SCARB2
	EDN1		HNRNPA1					TBCK
	NAT16		OR8G2					LRRD1///CYP51A1
	LOC643923///ELMOD1		CCL23					MFSD5
	LOC101928225		EMC3					TNPO2
	LOC101927079///LOC727924		FILIP1					RDH10
	LOC101927606		MBLAC1					RPS27L
	SNHG4///MATR3		PHB					LRRK1
	ZNF92		JRKL					CCDC171
	KRTAP8-1		ERC1					SARAF
	MGST1		OPRPN					MEG3
	TNXB		IDNK					BCL2L11
	TATDN2		LOC101927760					CNOT7
	PMP22		COL10A1					UBQLN2
	MROH1		AQP5					CSE1L
	MUC6		LOC101928560					MIR22///MIR22HG
	TUBA1B		LOC101930453///FSTL1					FMO2
	FCGR2C///FCGR2A		RAB6B					LOC153682
	DTYMK		LHFPL3-AS2					TEFM
	LOC100128281		SRY					IWS1
	METAP1D		TECTB					SYNRG
	LOC102724891		NCK2					GOLGA6L6///GOLGA6L22///GOLGA6L1
	BRPF3		ZC3H10					ZNF710
	NADSYN1		SLC25A15					OXR1
	ACTG1P17		CCDC80					GABRB2
	ZGRF1		CTSG					IQCG
	CHML		ALS2CR12					SNX29
	TCEA1		FABP3					TBC1D1
	RALGAPA1		ITGAX					YTHDF2
	PPP1R11		RPS11P6					C1orf50
	DNTT		TTC41P					DMXL1
	PLD4		GATA2-AS1					RPA2
	LOC283475		RPP25					HPS4
	KCNK1		FAP					CEP63
	LOC100996506///RETSAT		LOC101929612///COX3					CELF2
	LOC100996506		SOHLH2					ZNF469
	FBXO9		FGF3					FEZ2
	PPP5D1		CENPBD1					CMBL
	BAIAP2-AS1		MIR8071-2///MIR8071-1///IGHV4-31///IGHM///IGHG2///IGHG1					ZNF808
	TEX9		POLR2A					NPEPPS
	DKFZP547J0410		PCID2					TPP1
	LOC100507654		LRP8					IQCH
	CCDC168		LOC90784///POLR1A					SREK1IP1
	PDXK		RPL7					PERP
	TYRO3P		HIPK4					WDR66
	SPRY4-IT1		ELF3					MRPS14
	OR5AK4P		SNX17					SPG11
	OR8G1		ADAMTS15					EYA3
	OR4D1		LOC101930064///LOC100287166					SLC46A3
	PNN		KRT79					DAGLB
	OR5J2		C8orf44-SGK3///C8orf44///SGK3					GATB
	OR5H1		ZNF236					WDR92
	OR10A3		JUNB					ACOX1
	OR1J2		PUS7L					ANAPC7
	CD74		CBFA2T3					C5orf63
	SNORA74A		WNT10B					BLOC1S5-TXNDC5///TXNDC5
	ZNF29P		ETNPPL					RNLS
	DNAH14		LGI3					ANKRD44
	CT45A8///CT45A9///CT45A10///CT45A7///CT45A2///CT45A1///CT45A6///CT45A5///CT45A3		DKFZp547J222					ZNF789
	CLIP1		C6orf118					EIF4EBP2
	TRIM69		OR1J4					SSX2B///SSX2
	GALNT1		LY6G6E					HTRA3
	PIK3R2		NPAS4					DDI2///RSC1A1
	LOC101927809		NARF					BCL2L15
	LOC100505851		LOC254028					FAM26E
	CHRNA10		DNAAF1					OSGEP
	PAAF1		SLC52A2					MFF
	ATP9B		IGFN1					SCAMP3
	LOC101927256		ZNF780A					SCRN1
	DLGAP1		PPP1R32					FLAD1
	ECM2		THAP2					MPZL3
	UROS		PURG					NAP1L4
	LOC102725116		SLC5A11					TRAF5
	LOC100506083		ZNF486					PTGIS
	LOC643355		KRTAP3-2					TEX11
	LOC101928371		CCT7					ROMO1
	DDX50		KY					LZTFL1
	IRAK3		SOST					NPL
	LOC101929528		MSANTD3					FAM65A
	CADM2-AS1		ACOT13					TP53I11
	LAMA3		C2orf47					MACF1
	LRTOMT		TOX3					DENND6B
	SLC24A4		PIK3CD-AS1					LINC00597
	IQUB		BIRC7					RAP1A
	OR8B2		DLEC1					DCLRE1C
	CARD8-AS1		RGS1					HBS1L
	LOC648761///FAM201B		LOC732360///TDG					SNAP29
	LOC101929959///BMS1P20		LOC93429					FUS
	NEDD9		LOC101928834					KRT78
	LOC440864///MSH6		SYNDIG1					ZBTB3
	GTF3C3		LINC01539					EIF3G
	C15orf62		IGHA2///IGHA1///IGH					CYHR1
	TP53BP1		CYP2U1					PRDM2
	LRRC63		CAPN8					ACTB
	FAM53A		C11orf31					PSD3
	ZNF826P		VDAC1					ORMDL2
	LRRC74B		ODF3					ZBTB10
	ZNF93		LOC100996906///CDRT1///FBXW10					MORF4L2-AS1
	INTS4		SCAMP5					PKN2
	DAB1-AS1		YBX2					LONRF3
	LINC01300		GABRQ					UBR7
	LOC105375172		ADH7					CASC1
	CCP110		KCNIP2-AS1					CLEC2B
	C3orf62		COPE					SPPL3
	TMEM67		DKFZp434L192					FYN
	LINC00942		LOC101927650					SELPLG
	CSGALNACT1		ERVW-1					MAGIX
	LOC101929280		SPACA7					FAM175B
	CLEC12A		GPHA2					ELF1
	FAM160A1		DGCR5					ZBTB46
	DKFZP434L187		UMODL1-AS1					YIPF2
	LOC101927151		OR51B4					NR6A1
	TNRC6C		CALML3					DNAH1
	MDN1		VWCE					RNF103-CHMP3///CHMP3
	LOC101927137///SCLT1		ALG9					RGCC
	LOC102724250///NBPF26///NBPF10///NBPF8///NBPF9///NBPF15///NBPF11///NBPF12///NBPF1///NBPF14		C12orf80					METTL26
	LOC101929747		LOC101930241///ARHGEF4					SNX20
	BMS1P17///BMS1P18		NUP210L					LOC388692
	FLVCR2		GLIPR1L1					ARID4B///RBM34
	SAMMSON		LMO1					RSBN1L
	HIRA		RPL37A					MIR1244-3
	LIPJ		LINC00668					MIR21///VMP1
	EREG		MAG					DUSP18
	LOC102725051///LOC102723891///ANKRD20A4///ANKRD20A2///ANKRD20A3///ANKRD20A5P///ANKRD20A11P///ANKRD20A9P///ANKRD20A1		FLI1					DHX35
	LOC105379426		SOX10					TNFSF8
	GMNC		USPL1					MAGI1
	ZNF736		ILF3-AS1					GYPC
	F2R		MASP2					SLC17A4
	MLLT3		TMEM105					CARS2
	COX10		NR1I2					HDAC8
	MYSM1		TMEM37					KDELR2
	LOC101927339		LINC01555					RUFY2
	LOC101928940		CDH10					ERVH-6
	LINC00276		UPK1A					SHROOM3
	LOC101927292		CADM3///ACKR1					CBFA2T2
	LRRC37A7P		DNASE1L3					ARAP1
	KCNMA1-AS1		TRBV27					HTATIP2
	LOC105376292		FNBP4					MARK3
	LRRD1		LOC101929657					HSD17B4
	RFTN1		LOC101929116					STX3
	LOC101928284		SDAD1					PHIP
	LOC729307		SLC13A3					LOC101928526
	LINC01585		AHR					CFAP69
	LOC101927798		PDLIM4					TMEM19
	CCNYL2		RPEL1///RPE					GTF3A
	PPP2R3C		PTPRG					SIRPB1
	PHF20		MRPS11					RSPH3
	LOC101928255		OPN3					TPM2
	NHSL2		AFAP1L2					MAPK12
	BRD7P3		ARFGAP2					TM9SF3
	LINC00566		PPOX					MRPS31
	CASP8AP2		HOXB6					KNOP1
	LOC643711		STX2					HMGXB3
	TMSB15B		BTN2A3P					EIF4ENIF1
	RNF144A		TXNDC2					BRD7
	SLC29A4		GAPDHP62///ANKRD46					MAT2A
	GHET1		LINC01020					VIMP
	LOC101926916		OMA1///DAB1					SLC1A7
	MYO5B		SCN2A					ACRV1
	UCHL5		LOC101060179///PRDM11					AREL1
	CCDC169		ASB5					EFCC1
	FRRS1		LMO4					MIR4800///MXD4
	PPP6R2		44815					SOCS3
	LATS1		GAS5-AS1					CDKL3
	SPATA21		TSHB					REPS1
	ANKRD20A12P///ANKRD20A8P///ANKRD20A4///ANKRD20A2///ANKRD20A3///ANKRD20A5P///ANKRD20A1		DNM2					ERGIC3
	LOC101929210		SLC22A9					RAB5B
	PRSS55		BST2					TCF3
	GATA4		LOC102725438					KANSL3
	LOC101927851		LOC400620					TBX6
	EPT1		TFF2					HIPK2
	ZNF746		LIN28B-AS1					PHKB
	LOC100133131		MFAP3L					VMP1
	ANKRD30BP3		DDO					FGFR1OP
	ABCB4		ATP12A					CSNK1G1
	ARHGEF10L		OOEP					UBASH3B
	PUM3		TAF1B					PSMA5
	CMPK1		FAM230B					LSM5
	TCEB3		AAGAB					ACACB
	KYAT1		LINC01468					MR1
	TRADD		AZIN2					DNAJB12
	CHURC1-FNTB///FNTB		ZC3H7A					FBXL13
	BAD		LOC100996681					SPDYE2
	PRPF8		GOLT1A					BMP8B
	ARF3		LOC101929552					ATP6V1A
	RPS5		ARNTL					UGT2B15
	RPL34		LMNA					AKAP10
	NARS		SLC22A5					ZNF818P
	SLC25A3		LINC01158					COG1
	CTDNEP1		LOC101927051					LOC101928615///FNDC3B
	ERH		PLXNB3					UQCC3
	ABCF1		LOC100128361///CENPP					SMG1P5
	DAD1		LOC101927362					IGLJ3
	JTB		MIR9-3HG					KPNA6
	KAT7		NFIA-AS2					MED20
	SART1		LINC00423					ANKRD11
	SPAG7		APOBEC3D					POFUT1
	TAF10		MAOB					UBE4B
	C1D		TRIM67					EPM2AIP1
	RNPS1		ALDH3B2					ADAMTS9-AS2
	SNX3		LOC100499194					MFGE8
	ATP6V0B		ARRDC3-AS1					DNAJA4
	COX4I1		SCN3B					ATAT1
	TMED2		GINS3					SIGLEC7
	RPS25		TMA7					SULT1C2
	ATP6V0E1		LUZP2					MESDC2
	HNRNPU		USP45					H2AFY
	MIR3652///HSP90B1		ZNF234					OFCC1
	WDR1		CAMK2A					C11orf57
	AP2B1		RNF128					EMG1
	LASP1		TSC22D4					FLJ37035
	TMEM59		MINOS1					TMED5
	SETSIP///SET		EDA					HNRNPAB
	YWHAZ		ZNF75D					NAA38
	MARCKSL1		LOC100652777///PLA2G10					OR5P2
	NUCB1		LOC101927490					IGF1
	LDHA		NDUFV1					NUP210
	SSR2		SNU13					ZNF776
	CALM3///CALM2///CALM1		PCDHA2///PCDHA3					VRK2
	SLC25A5		LOC728554///THOC3					POM121L9P
	S100A11		THBS4					MTMR4
	CTSA		TPM4					H1FNT
	UBE2D3		TMEM57					KIAA1841
	XBP1		NEK3					MRPL17
	PTTG1IP		CDC42EP2					COL4A3BP
	GRN		KITLG					ERBB4
	HMGB1		MYO3B					MMAA
	GLO1		NLE1					POLK
	YWHAQ		LOC101928597					ZNF322
	DDX24		LOC643406///LINC00654					CSTF1
	PRKCSH		IFNL2					TM7SF3
	GOT2		DDIT4					DIDO1
	LOC101929368///FKBP1A		CEP112					SIPA1L1
	SKP1		GSG2					SLIRP
	MAPRE1		ZNF211					ADAM3A
	OS9		ZFHX4					RSU1
	ACTR1A		LOC100134040					SMAD4
	CAPRIN1		LOC100287834///LOC100287704					RAB14
	SNORA70///RPL10		KIAA1211					PAPPA
	PPP1CC		YES1					DHRSX
	SUMO3		LINC01098					PSG1
	DPYSL2		LINC01056					CLTC
	LOC100506248///MIR1244-2///MIR1244-3///MIR1244-1///LOC728026///PTMA		CDH6					FLRT3
	BZW1		CFI					GSN
	ANXA5		LOC100506679					MRS2
	STMN1		LOC101927020					PRPF40A
	PSMB7		LOC400794					FAM181A-AS1
	ACO2		RNF145					TCF25
	MCL1		ANKRD53					FERMT1
	HSPA1B///HSPA1A		METTL3					UNC5C
	HSPA1L///HSPA1B///HSPA1A		LOC101929964					GALNT2
	SARS		LOC101927503					RNF41
	ZYX		LOC101929752					PSMB5
	PAFAH1B1		METTL8					ITIH5
	ATP5O		LOC101928565					HS3ST4
	TPI1		ISY1					SLC25A20
	PLOD1		COL3A1					NECTIN1
	RPS21		COPG2					KDELR1
	KARS		TMEM5					ZBTB7A
	EPRS		SRSF10					CAPN13
	AHCYL1		SLC9A2					MED12
	IST1		APEH					TINF2
	H2AFZ		ZNF280C					ZNF655
	FLNA		SCN8A					TMEM182
	CNOT1		RWDD1					EIF2B4
	EIF3F		UTP11					POLR1C
	RNF114		TNNC1					RHOJ
	PSMB1		IL6R					HMG20B
	CCT4		TNFRSF12A					PXK
	DNAJA1		LOC284632					TFE3
	UQCRC2		PDE12					ARV1
	CKB		C6orf203					DEDD
	RHOC		GGT1					LSM4
	PGAM1		CYP26A1					CENPB
	FKBP4		MRPS26					FAM84A
	MGEA5		CERS3					MLX
	PPM1G		RAI1					ONECUT2
	TAGLN2		CMKLR1					ADH1A
	TMED10		STK24-AS1					KIAA2013
	VCL		LRRN4					PCDHB11
	DCTN2		RTEL1					RFX3
	RERE		LONP1					THPO
	HSBP1		IGLL5///IGLV@					TSR1
	LOC101927733///HMGN1		PRH1-PRR4///PRH2///PRH1					DCAF15
	SEC31A		CDX2					CASP2
	GLUD1		CDC20B					ABCC13
	MLF2		ADCY3					ADGRV1
	IMMT		TMEM26					TXN2
	SSRP1		LOC151174					ICMT
	SEPHS2		SRFBP1					LGALS14
	RPL31		FAXDC2					ZFAND5
	ABLIM1		THOC2					ZNF500
	SERP1		SAMD5					LOC100505498
	ACTA2		ANGPTL7					KLK13
	MDH1		NAAA					DNAJC15
	CD59		LOC101928669///LOC644450					LOC90768
	SERPING1		TACR3					TRAF3IP2-AS1
	PSME3		CXCL5					CXorf40B///CXorf40A
	TRIM28		CX3CR1					SETDB1
	IPO7		ANKRD31					NUP214
	CKAP4		SMOC1					IL2
	TMEM189-UBE2V1///TMEM189///UBE2V2///UBE2V1		KRTAP4-12					PIGL
	SSR4		LOC400756					IER5
	HADHB		LYPD1					GOLGA2P5
	ANXA1		HAAO					SDHC
	JUP		GPX2					ZFYVE16
	YWHAH		UFL1					NCOR1
	CD99		ANKRD35					PCNX4
	HADH		IGK///IGKC					EMP1
	HNRNPA0		LOC100130417					NMNAT2
	GOLGB1		HCG22					UBTF
	STOM		MIR4723///TMEM199					FBXO3
	LOC100996696///PABPC4		TESC					BCL2L13
	SMARCC1		PRKAG1					METTL12///SNORA57
	TM9SF2		LOC339978					ZCCHC11
	SYNGR2		MIR1247///DIO3OS					CNTN4
	SON		LOC100507564					FOSL2
	KPNA2		ZSWIM2					FBXL4
	ATP6V1B2		REEP1					NUP93
	RBBP7		C2CD2					PSMB2
	RPS29		MIR142					NSD1
	ARF4		KRTAP1-3					DDX3X
	COPB2		ANKRD40					ZNF518A
	USP9X		BEND3					COL4A5
	BCLAF1		TTLL9					SH2D3C
	NBPF20///NBPF10///NBPF8///NBPF9///NBPF15///NBPF11///NBPF12///NBPF14		ZKSCAN8					TTC9C
	NBPF25P///NBPF26///NBPF19///NBPF20///NBPF10///NBPF8///NBPF9///NBPF15///NBPF11///NBPF14		CA6					KCTD10
	THBS1		LOC100129098					LINC00927
	MGAT1		TXNDC17					ATP6V1G3
	ACLY		LINC01088					FAM46A
	RPL36A-HNRNPH2///HNRNPH2		CSPG5					ACSF3
	PJA2		FAM173A					ABCF3
	COX7C		LINC00899					GYPA
	ECHS1		SPATA32					MAP3K7
	SSB		TSPEAR					ATXN3
	MFN2		SUGP1					PSENEN
	RAB5C		SHC1P1					LMBR1
	TERF2IP		PLEKHG5					PLCE1
	HTRA1		AGXT					IL17RA
	LRPAP1		LOC101929464					NCAM1
	ITPR3		C9orf50					DGUOK
	SLC7A5		TRAM1L1					RBPJ
	AMD1		KCTD2					GTSE1
	CREG1		LOC101927181					DMRT2
	PCNA		NUDCD3					FTH1
	TNFAIP1		CSF1					LRRC41
	PPP1R7		LILRA4					GBP6
	ERP29		WNT11					EMX1
	RAD23B		GFRA1					SMS
	SRRM1		CYP39A1					SRSF8
	ARIH2		JAKMIP3					TPK1
	ENO1		TSPY26P					PIGV
	PSMD13		MISP					SPATA16
	ILK		PTH2					GM2A
	CAPZA2		LOC105370943					MIR7113///MIR4691///NDUFS8
	PKM		TMEM256					CMAS
	CDIPT		ZNF628					GABPB1
	COX7A2L		PQLC3					FUT9
	SYPL1		EMC9					SUOX
	PSMC3		PRICKLE2					IGH
	TRAK1		SHFM1					INTS9
	MKRN1		ITGAL					CCDC53
	SDC1		ZNF786					PSMG4
	SEC11A		TMEM257					SMU1
	TOP2A		SSR3					PSMD2
	LOC101060363///PPIA		YEATS2					RBMS3
	MOB1A		UBL7					KDM5B
	ANXA4		LINC01341					TCF4-AS1
	EIF4A3		MAJIN					MICAL3
	ANP32B		FAM120C					TPMT
	NREP		GATA5					HOXB-AS1
	SH3BGRL		LOC102723448					SRSF1
	SMARCC2		PNMAL2					YOD1
	ATP5B		AIG1					LMO7
	STAT6		TMEM41A					LOC102723773///LOC101060604///LOC101060596///LOC101060386///SMG1P7///NPIPA5///SMG1P3///NPIPB5///SMG1P1///LOC613037///SMG1P5///BOLA2///SMG1P2///NPIPB4///SLC7A5P1///SMG1
	SCP2		LOC100291323					SPIRE1
	UBE2D2		ICAM4					XRCC5
	ADIPOR2		MAP3K11					MIR6734///ELOVL1
	FLOT2		WFDC6					MIR6716///PHLDB1
	BAZ2A		CFLAR-AS1					TTC26
	SF3A1		LOC101929047///HERC2					NDUFA9
	COPB1		C19orf70					PDE4A
	CST3		KRTAP13-1					FAM129C
	TMEM109		TRY2P					TACR1
	ANXA7		ZNF222					CHDH
	CUL3		COMMD9					KCNH5
	PPP2CB		FTX					TRIM13
	UBAP2L		GBAT2					PSMC2
	DHX15		GRM8					ARMC9
	PSMD3		OBSL1					ARHGAP30
	ITGA5		RBM10					EIF2S3
	TRAM1		EDA2R					FARSA
	PSMB3		MIR194-2					PCDHB6
	MGST3		SACS-AS1					LOC439911
	COPS6		CORO1A					SLC25A13
	RPL36A-HNRNPH2///RPL36A		LOC728099					TXLNA
	PPP1CB		MS4A5					RP2
	PLEKHB2		ZNF426					KIDINS220
	LRP10		KLK10					DCUN1D5
	GSS		GOLGA6A					LRG1
	CUL4A		LOC440792					DDOST
	ALDH2		LINC00928					FBXL20
	PTDSS1		DPYSL5					FRMD8
	TTC1		LINGO1-AS2					KIF5C
	BUB3		KDM1A					FAM49B
	NQO1		H2AFX					DYX1C1-CCPG1///CCPG1
	SHC1		TUBB7P					DUS2
	MIR6758///MARS		KLF17					NKTR
	RRM1		CDKN2B-AS1					C11orf98///LBHD1
	MIR664B///SNORA56///DKC1		LGALS13					TSR3
	SUPT5H		LOC101928303					TP53TG5
	QSOX1		C2					PMS2CL///PMS2
	SUPT4H1		CSN1S1					MTF2
	CTSC		KCNC4					RRBP1
	PPIF		AFF4					PRKAR2A
	AHSA1		TRAPPC2					LOC102724984///KIAA2013
	PUM2		CYP3A4					VPS41
	PRCP		FMO3					RRP12
	USP7		FAM69B					FMN2
	TGFBI		ODF2					LOC102724364///LOC100996517///SEC22B
	PFDN1		C1orf123					LONRF1
	IDH3B		USP21					AHNAK
	TOMM70		BRE-AS1					CHD6
	UBE2N		MIRLET7DHG					RNF25
	LOC101927180///ATP6V1F		RHO					TCERG1L
	UBL3		NIPA1					LOC102723709///LOC102723678
	FHL1		PLEKHA8					PCCB
	BCL2L2-PABPN1///PABPN1		ERVFRD-1					GATSL3
	TRIP12		LOC101927653					DIEXF
	ACTG1///ACTB		LOC100131532					BRD4
	GYG1		LOC100507534					SEMG1
	VAMP2		ACVR2B-AS1					HLA-DOA
	RAE1		ZNF324B					SAFB2
	CLIC4		SAMD15					PRMT5
	CLSTN1		SLC28A1					ZNF420
	SORD		TSPAN33					ZNF507
	ID2		LOC102724250///LOC101930059///NBPF15///NBPF11///NBPF1					FBN1
	UQCRQ		GPR82					KIAA0319L
	DCTD		HAB1					ACTR2
	ETF1		DEFB124					GGA1
	NME1		TMEM115					ATP11A-AS1
	FAT1		SLC10A7					CCDC142
	TMX4		YBX3					ATN1
	SEC23B		AKAP3					NPNT
	DDX39A		MAGEA9B///MAGEA9					ZDHHC14
	SFPQ		LOC101929592					ZNRD1
	TXNL1		FXYD3					GGPS1
	NISCH		DNM1P35					BTN3A1
	PPP4R1		GCHFR					LOC100506113
	ZC3H15		ASPM					PARP8
	KRT18		LOC101929538					SLC39A9
	COX7A2		FAIM2					APLP2
	OAT		BCDIN3D					FAM53B
	PPP1R12A		WDSUB1					CRTC3
	ALDH9A1		C20orf166-AS1					MKL2
	AP1G2		MRPS28					WHSC1
	PRDX3		LOC102723697					ABI2
	SND1		CRLS1					SCMH1
	DARS		SNORA5B///TBRG4					N6AMT1
	INSIG1		PDCD2L					ZNF358
	RRAGA		LOC102723886					LOC105372550
	FXR1		C4B_2///C4B///C4A					SEC63
	JAK1		PPIE					NMNAT1
	COPS5		ARVCF					APBB1IP
	CNIH1		LINC01343					TLN1
	ARL1		FRZB					ADAP2
	TIMP1		INPP1					TUBD1
	HMCES		TEKT1					TRIM21
	TPD52		SLC22A7					PRDX4
	SRSF4		NTNG2					SVEP1
	DNMT1		FMO4					VKORC1
	GATC///SRSF9		SEMA3A					SLC9A6
	PPP1R10		MRPL33					GADD45B
	PEX19		BEST2					IGF2R
	NIPSNAP1		NPY6R					KIAA0226L
	RANBP2		MAGI2-AS3					YTHDF3-AS1
	ACIN1		PCYT1B					SCAMP2
	EPB41L2		MAT1A					NLRP3
	ELAVL1		LAIR1					PDGFRA
	44626		ZNF701					ATF6B
	SGK1		PLXNA2					HIST1H2BC///HIST1H2BI///HIST1H2BE///HIST1H2BF///HIST1H2BG
	CD14		TMEM159					S100PBP
	JOSD1		CYP2A6					RNF103
	COX6C		TBX22					INIP
	MCM5		ZFHX4-AS1					KMT5B
	TSG101		LOC101927690					ITGB5
	MTHFD2		CDH22					UNC13C
	TMEM106C		TCEAL3					RALGAPA2
	ELAC2		IL1F10					PAFAH2
	RNASE1		RPL39L					HMMR
	DHCR7		ARTN					AASDH
	SMG7		LOC101928475					SAMM50
	OSBP		ZNF529					GTPBP4
	SLC29A1		FMO1					PPP2R3B
	ATXN2L		MYH13					PQLC2
	VPS26A		RPTN					SRA1
	SH3BP5		ADD2					XKR6
	TBC1D5		ENPP7					CFTR
	RNF14		KRTAP4-2					INTS7
	SCCPDH		FGFBP1					UBA1
	FAM127A		ABR					CFAP73
	HDAC2		KRTAP19-3					BTRC
	SUPT7L		LRRN2					UBE2G2
	NEDD8		KRT19					ITM2C
	LIPA		GPN2					RNF150
	FAM32A		LOC105369921					MYLK3
	GDI1		ZCRB1					BBS4
	NR3C1		EXOC3L1					LTBP2
	TOMM34		CLU					PECAM1
	UBXN1		TNP1					DLX6
	PON2		FGFR2					EIF4E2
	B4GALT1		KCNS1					RUNX1-IT1
	DCAF11		TMEM38B					DLG3
	IL13RA1		AVPR1A					SNX22
	RRM2		RASGEF1C					AQR
	PSRC1		ERICH6					RTKN2
	UBE2A		RSAD2					ANKRD9
	UQCRC1		FLJ32154					KIAA0930
	DVL3		TBP					NOVA2
	SLC25A36		RENBP					PPFIBP1
	SLC20A1		LOC285178					PMCHL1
	GNG10		TFDP3					IDE
	AFF1		IL1B					TTC17
	PKP4		WFDC2					SYNCRIP
	ETFA		APC2					LOC100506639///ZNF131
	PLK2		ZFP37					PTPRC
	CPD		PRIMA1					MON1B
	HEXB		CPEB2-AS1					ATP5H
	ALCAM		DTNB					STK25
	GNPAT		CTR9					SERTAD2
	PPP1R12B		CKAP2L					LINC00907
	ACSL1		DOCK4-AS1					GMEB1
	SETX		KLF4					PYCARD
	PGM1		PUM1					IFI27L2
	NASP		TMEM101					MED14
	MYO10		AMBN					PITPNA
	PPP5C		GABRA1					PIK3CD
	KIAA0196		P4HA2					CWF19L2
	MED13		FZD4					MFSD4B
	CREBL2		PLA2G4D					DCAF1
	MORF4L2		SYT12					MRPL52
	EXT1		COQ3					PROX1
	DYNLT1		NOXRED1					ZNF775
	NDUFA6		UQCR11					MUC3
	PTGR2///ZNF410		EP300					SYCE2
	TJP1		CDS1					PFKP
	EXT2		TRAF3					DTX3L
	METAP2		ASCL1					PDE11A
	MEST		ANKRD10-IT1					ZNHIT2
	EPHX1		FBXL22					HMGCR
	TMEM184B		LCA5					LOC105371809
	BCKDK		VPS25					NME6
	UBE4A		TECTA					PIK3CG
	FIBP		GJC1					PSMA3-AS1
	LOC101928623///HARS		F13A1					KCNS2
	CBX6		PHLPP1					LOC102725420///LOC102724888
	ALDH3A2		SH2D4A					DNAJC1
	PPFIA1		WDHD1					MED8
	LDLR		LCMT2					LARGE-AS1
	HNRNPL		OBP2B					MOBP
	BIRC2		SWAP70					GPAA1
	NDUFAB1		LOC101930608					PSPC1
	SEC14L1		SLC27A3					C1orf56
	ARL2BP		HCP5B					JARID2-AS1
	PAF1		PRRT3					ZNF709
	NUP153		LINC01512					CDC42SE1
	RALB		LOC100506127					CCDC174
	MCM2		APLNR					LOC101927438
	PEPD		FABP6					MKLN1
	ARFIP2		ANKRD19P					KCNJ5
	COX7B		TGM3					LINC00938
	CPNE3		ATF7IP2					NR4A2
	CHMP2A		PPY					MTHFD2L
	PLIN3		LOC101928335					SRC
	ABL1		TOLLIP-AS1					RBM14
	RIOK3		SSX2B					ASMTL-AS1
	AIMP2		SEZ6L2					HSPC081
	COPS8		CCM2					SFTPB
	ADSL		CYAT1///IGLV1-44///IGLC1					CLN5
	IFRD1		IGLV1-44					ARL6IP5
	UBAC1		PYCR1					VPS35
	USF2		CTSE					NOL3
	PKN1		DPAGT1					SPRED2
	CNOT8		TMCC2					MBNL3
	PPP1R2		RET					MGAT4B
	AK6///TAF9		C9orf173-AS1					ADAD1
	AASDHPPT		C2CD4C					CELSR1
	VEZF1		RAB3GAP2///AURKAPS1					SLAMF1
	PRKCZ		LOC284080					PPP3R2
	KIF22		LOC101927502					RREB1
	NUP133		LOC101929977					SOX11
	PLOD3		LINC00299					RCE1
	PPP2R5A		PAX1					SCAF11
	GAS7		ACTR8					SESTD1
	LIMK2		LOC221272					FANCI
	MTMR3		ZNF471					PRR14L
	SRPK1		SLC25A53					ZNF84
	BLVRB		FXN					CCNT2
	VASP		LOC100505942					HOTTIP
	LSM3		LOC105371967					TMBIM6
	CUL4B		CLCNKB///CLCNKA					CRTAP
	KIAA0907		PLK5					MFSD11
	CHERP		SMC2					ZPBP2
	PARP4		ITGA8					SUPT20H
	PSMB4		NTN1					ZC3H13
	VPS72		COQ8B					TFAM
	LAMC2		MRPL58					INO80C
	GBP1		LOC100506374					LOC105373878
	SPTLC1		LOC102725408					LZTS2
	C14orf2		LINC01281					ZNF844
	HSD17B10		MBD3L2					VPS8
	PDAP1		ZNF576					TMEM136
	CTSH		CFHR2					FRRS1L
	RER1		ABCG5					SETD5
	NDUFA1		KIF12					LINC01122
	LAMTOR5		CCDC60					HIKESHI
	SMARCA5		PNPT1					ZKSCAN5
	FNDC3A		ZNF780B					NDUFA2
	COL1A1		CLNS1A					RBL1
	GTF3C1		MAPK6					FRG1EP
	LOC400927-CSNK1E///CSNK1E		GSTA1					EIF2S2
	PAM		FAM71F1					MYH11
	PMF1		COG8					SSR1
	TK1		MAGEA2B///MAGEA2					FNTB
	UBE2K		OCEL1					VAV2
	TOR1A		LY6H					CHD7
	PSMD12		SP140L					GBAP1///GBA
	SEC24C		GAP43					CIAPIN1
	SPOCK1		VPS45					DCAF13
	CBFB		EFCAB11					ACAA2
	TCEAL4		TMEM232					AGGF1
	SEC24D		TMED3					BORCS7
	LEPROT		TCF21					44810
	ADAM9		NLGN1					TRIB1
	GNPDA1		LOC285857					LOC105370613
	TCOF1		TSSK4					TTC37
	KIAA0430		BPGM					GATC
	HTT		IER5L					SPTLC2
	BASP1		CCDC187					ZNF83
	LOC101930324///NSF		BBS9					OPA1
	NUTF2P4///NUTF2		FGF7P3					CA12
	TIAL1		NCBP2					STK38L
	PRPF31		ILF3					REEP4
	HSPBP1		ORM2///ORM1					MAPT-AS1
	KEAP1		ZNF738					CNBD1
	PPP3CA		PNRC1					FDFT1
	MPC2		HSD17B7					N4BP2L1
	DBI		PRNP					HAX1
	PLSCR1		HRASLS5					LOC100134822
	PPP3CB		ZDHHC24					OR10H3
	SLC35B1		GALNT16					SLC22A1
	CYP1B1		RIMS3					MTCH2
	ERLIN1		RPL10A					LNPK
	AP3S1		PDLIM3					PLXNA4
	NOTCH2		ZMYM4					KCNB1
	DECR1		BMP1					CERS6
	ZER1		TIPARP-AS1					WDR73
	CTSK		CKS2					PSMA7
	GTF2H1		PRX					ANKRD50
	EIF2B2		LOC101928422///TCAF2					CIRBP
	DDX46		FOXN1					DYNC1I2
	PFKFB3		EHMT2					BTNL3
	COPS2		MB					ELMO2
	CPSF6		ARHGAP44					SNAP23
	IDH3G		DNAJC9-AS1					LOC107985971
	HCFC1		DAOA					BMX
	TUBGCP2		LOC101929154					FANCA
	TRIB2		PIGB					LINC01568
	DHRS3		GPR85					SDR42E1
	RANBP1		SERHL2					VAMP5
	AFG3L2		LINC00167					FAM47A
	TBCC		LOC101060400					YIPF1
	SLC2A3		HMHB1					RTF1
	MAPRE2		IRF4					ZNF555
	KIAA0101		NONO					RFWD2
	SSFA2		DMBX1					MSANTD4
	TNFAIP2		SLC25A47					NAIF1
	PPP2R5D		CACNA1B					ABHD18
	DLG1		LDHD					WDR41
	BCL7B		ARPC4					HTR2A
	MLH1		VWA1					WDR61
	PITPNB		RBM12B					TDRD3
	MAPK14		RAD1					WDR59
	DHFR		MYH14					ZMIZ1
	GMFB		OTUD1					ZMAT2
	ARHGEF7		SLC7A2					UBR2
	LOC101929500///CRIM1		CPT1A					MYF6
	SVIL		ETFDH					KIN
	DDX19A///DDX19B		LOC101927660					NEIL3
	DDX19A		KCND3					ENPP1
	HMGN4		SHB					ELF2
	TYMS		TXNRD1					PPHLN1
	LEPROTL1		CTNNAL1
	ADAM10
	GUSB
	MECP2
	EAPP
	CABIN1
	LYN
	TOPBP1
	POLR2K
	RANBP3
	ARL3
	NRAS
	APBB1
	44627
	MANF
	PEX11B
	ITPR2
	WIPF1
	SLC39A7
	MAP2K1
	GTF2E2
	MIR4271///C3orf62///USP4
	STK17A
	OXSR1
	NUDT21
	TMEM63A
	TRIM26
	DUSP11
	CCNB2
	EFNB1
	CKMT1A///CKMT1B
	KIAA0391///PSMA6
	CAD
	PTPN1
	LIG1
	MIR4680///PDCD4
	PRKACB
	SLC20A2
	USP8
	ITM2A
	GBP2
	PSMD6
	NELFB
	SYNE2
	ROCK2
	FOSB
	PIEZO1
	SFSWAP
	SHOC2
	UBE2S
	NDUFA7
	MAPKAPK3
	PLCG1
	DBN1
	TOM1
	STAMBP
	HEXIM1
	TCEB1
	SPINT1
	GCC2
	TXNL4A
	TRAFD1
	TAF15
	RALBP1
	PIGC
	GRK6
	ABCD3
	HPRT1
	MIR6787///SLC16A3
	POP4
	CDC20
	ATP6V1C1
	CD93
	CYTH1
	NOL7
	ANPEP
	NIT1
	UNC13B
	EPHB4
	SIRPA
	CTSS
	NBN
	MSH6
	ADM
	ARHGEF11
	MOB4
	GCLC
	PLAGL2
	HK2
	SOX9
	RRP7BP///RRP7A
	ZMPSTE24
	NDUFV2
	IL1R1
	FHL2
	C1QB
	UBE2C
	ARFGEF1
	PTPN9
	ARMC2-AS1///ATP5J2
	SIAH1
	BAG5
	PYGL
	STARD3
	POLD4
	STMN2
	AMOTL2
	INPP5A
	LYPLA1
	TXNDC9
	STAT5A
	SSX2IP
	RABGAP1L
	SLPI
	RNASEH2A
	NOP16
	C5orf15
	ZBTB5
	MVD
	PTPRN2
	PIAS3
	CHSY1
	BAHD1
	BCAS2
	TCTA
	PAPSS2
	FOXK2
	CHST15
	KLHL21
	COG2
	BAZ2B
	TGFB1
	HTRA2
	SDF2
	FUBP1
	TIMM44
	RAPGEF2
	SNORA64///RPS2
	PTK2B
	FECH
	IMPA2
	SEC61B
	HAT1
	AP3B1
	KIAA0040
	PAK4
	AKAP11
	KATNB1
	TIMP2
	RHOG
	SMARCD1
	FBN2
	RASSF2
	CDK9
	MTRR
	PMM2
	KDM4A
	MTMR2
	APRT
	TLE1
	PAFAH1B3
	DVL1
	ATXN1
	IL4R
	UPP1
	THOP1
	LGALS9
	CNOT3
	PEX5
	EZH1
	C11orf49
	HDDC2
	DCTN6
	FAM50A
	MAP2K4
	F8A3///F8A2///F8A1
	IRF2
	LMNB1
	DFFA
	HS2ST1
	NPRL3
	HLA-DQA1
	CNOT4
	JARID2
	GNL1
	HPS1
	TGIF1
	SH2B3
	STX5
	INPP5D
	DHX8
	PHYH
	AP1G1
	ORC4
	GJA9-MYCBP///MYCBP
	POLG
	PDLIM7
	NDUFB3
	SOCS2
	CDC40
	RPS6KA1
	GOLGA1
	ARRB2
	FKBP2
	HES1
	PSMA4
	GALNT3
	TF
	PSMG1
	MFAP1
	SATB1
	NELL2
	CD53
	FAM8A1
	POLD1
	ASF1A
	RPP30
	TMEM11
	EML3
	CTDSP2
	CBY1
	B3GAT3
	SCNN1A
	ATOX1
	PRAF2
	STX7
	VPS16
	PSEN1
	MPV17
	PLEK
	NDUFC1
	SEC61G
	ELF4
	CEP57
	MED1
	RCAN2
	CPQ
	ABCA1
	SORL1
	MET
	UPF2
	CCS
	APC
	PPP6C
	LSM1
	CIAO1
	CAMLG
	STAM
	ALG8
	IPO13
	FAM189B
	PTTG1
	GGH
	ADIRF
	NFIL3
	GTF2H4
	SLC7A6
	FSTL3
	RTCA
	IFIT5
	WBP4
	ZBTB17
	SRP54
	ALG11///UTP14C
	POLB
	AKAP17A
	COG5
	CD163
	PROCR
	COIL
	XRCC1
	FIG4
	HMOX1
	TBCA
	DGAT1
	TG
	NUCB2
	GNS
	MPG
	PKD2
	E2F3
	DHX16
	TTLL4
	FZD7
	PDE4B
	TBCE
	DPP4
	GADD45A
	TRIP4
	DEXI
	FOXJ2
	HMGB3
	HCCS
	AQP3
	RARA
	BUB1B
	ARHGEF17
	CEACAM6
	CTSO
	ST3GAL4
	DLGAP5
	GCA
	LMOD1
	STS
	BLVRA
	MANBA
	MPZL2
	POLRMT
	SSBP2
	SEMA3C
	BCL7A
	NSUN5
	NQO2
	SF3A3
	HBEGF
	PITPNM1
	MAP3K5
	TNK2
	VHL
	AKAP8
	GAB2
	WDR47
	VRK1
	SENP3
	POPDC2///COX17
	RAB21
	MIR637///DAPK3
	PLCB4
	LYRM1
	TAB1
	PARN
	IQSEC1
	ARHGAP29
	DNASE1L1
	TCEA2
	CHST2
	MRPL12
	HLA-DMB
	ACVR1
	MMP9
	TAF1C
	MARK2
	BTN2A1
	ARG2
	MPO
	CLCN6
	PPP1R26
	NMI
	CDC6
	SLC31A1
	CEBPD
	PUDP
	CHAF1A
	TAZ
	NUBP1
	CASP9
	KDM6A
	C21orf2
	PAWR
	FCGR3B
	PURA
	WWP2
	PDCD2
	ZWINT
	PCBP2
	TRIP13
	TCN2
	QPRT
	PHACTR2
	STK3
	TOPORS
	FRY
	CEP104
	PBX3
	MAP3K4
	AURKA
	CCNH
	ELL
	RBMX2
	SMARCD3
	NRCAM
	TESK1
	NFYA
	CDC45
	MZF1
	TPST1
	GSTM4
	MFNG
	SIK3
	TCIRG1
	SIPA1
	SBNO2
	BTD
	MGST2
	IMPDH1
	MYL6B
	ALOX5AP
	ZNF593
	KLHL20
	ZBTB43
	RARG
	CD37
	PTPN13
	CEBPG
	PCYT1A
	ACOT8
	RAB32
	PSMC1
	GMFG
	GLIPR1
	GCH1
	STAU2
	GULP1
	RLF
	DCTN3
	LMO2
	VDR
	ELOVL6
	FADS3
	CHD1
	PSEN2
	CPT2
	GPSM3
	SKI
	EDNRB
	CAPN15
	PSMB9
	RGS14
	FARS2
	ALDH6A1
	SGSH
	KBTBD11
	PROM1
	TECPR2
	NPR2
	GOLIM4
	NF1P9///NF1
	TMC6
	AGA
	CCDC94
	LOC100507855///AK4
	POT1
	DHX30
	SKAP2
	GTF3C2
	PIK3CA
	CLP1
	KHSRP
	CEP350
	GALK1
	LRP3
	NAT9
	MAOA
	CAMK1
	GRK5
	KCNN4
	RHBDD3
	KIF21B
	IFI6
	GALC
	ARHGAP4
[truncated: 5,153 more rows]
