# Supplementary material for: Identification and cross-validation of autophagy-related genes in cardioembolic stroke
Source: Front Neurol. 2023 May 25;14:1097623. doi: 10.3389/fneur.2023.1097623 (PMC10248509; doi:10.3389/fneur.2023.1097623)
Supplement: Supplementary file 7 [file Data_Sheet_7.XLSX]

## Sheet: Sheet2
GEO Dataset	Sample type	Control	Test patients	Population	Selection criteria	Platform of microarray	Data origin
GSE58294	Peripheral blood	NC (n=23)	CE stroke (n=23)	North American (>80% white)	Subjects are required with no history of symptomatic vascular disease. The clinical characteristics of patients are listed in Table 1 of the original article. Blood samples from patients with cardioembolic stroke at ≤3 hours (prior to treatment) after stroke onset.	Affymetrix U133 Plus 2.0 whole-genome expression arrays	doi:10.1371/journal.pone.0102550.t001
GSE66724	Peripheral blood	AF (n=8)	AF with stroke (n=8)	Spanish	AF was diagnosed by electrocardiography and lasted more than 3 months. AF-IS patients had suffered a cardio-embolic stroke between 2 and 11 years previously.	Affymetrix Human U133 Plus 2.0 Arrays	doi:10.1093/cvr/cvw049
GSE41177	LAA (left atrial appendage) and LA-PV junction (the area between the right-superior and right-inferior PVs adjacent to the atriotomy site)	SR (n=3)	AF (n=16)	East Asian	The samples were taken in the process cardiac valvular surgery. The clinical characteristics of patients are listed in Table 1 of the original article.	Human U133A GeneChip (Affymetrix, Santa Clara, CA),	doi.org/10.1016/j.hrthm.2012.11.013
GSE22255	Peripheral blood mononuclear cells (PBMCs)	NC (n=20)	IS (n=20)	Spanish adults and Caucasian	IS patients were required to have suffered only one stroke episode, at least 6 months before the blood collection, and controls could not have a family history of stroke. Participants with severe anemia or active allergies were also excluded.	GeneChip Human Genome U133 Plus 2.0 microarray (Affymetrix, Santa Clara, CA, USA)	doi:10.1038/jcbfm.2012.24
Note:	NC: normal control; CE stroke: Cardioembolic stroke; AF: Atrial fibrillation; IS: Ischemic stroke;
	For the detailed informations about the selection criteria of samples, please visit the original article of the dataset.
